# Supplementary material for: The Indole-3-Acetamide-Induced Arabidopsis Transcription Factor MYB74 Decreases Plant Growth and Contributes to the Control of Osmotic Stress Responses
Source: Front Plant Sci. 2022 Jun 22;13:928386. doi: 10.3389/fpls.2022.928386 (PMC9257185; doi:10.3389/fpls.2022.928386)
Supplement: Supplementary file 1 [file Table_1.XLSX]

## Sheet: Sheet1
Primers used for genotyping and expression analysis
Name	Sequence (5' - 3')
Genotyping
LBb3.1	ATTTTGCCGATTTCGGAAC
myb74_RP	CTCCACGTCTTGATCTTCTCG
myb74_LP	TTGATTGACTTAATGGCCCAC
myb74_LP2	TGCTTTCGTGTCGTACAAGTG
qRT-PCR
qPCRMYB74For	CTCTTCCCAAGAATGCTGGGTTAC
qPCRMYB74Rev	TGTCTGTTCTTCCAGGCAAACG
qPCRMYB102For	ACTCACAGTCCACGACTCGATCTC
qPCRMYB102Rev	GAGGTAGCGAGCTTGAGTATCTCG
qPCRGAPC2For	GAGCTGACTACGTTGTTGAG
qPCRGAPC2Rev	GGAGACAATGTCAAGGTCGG
qPCRAPT1For	TCGTGCTGTTCCTTGCAACCG
qPCRAPT1Rev	GCGGAGGAGAAGAGGCGGAGT
