# Supplementary material for: The Indole-3-Acetamide-Induced Arabidopsis Transcription Factor MYB74 Decreases Plant Growth and Contributes to the Control of Osmotic Stress Responses
Source: Front Plant Sci. 2022 Jun 22;13:928386. doi: 10.3389/fpls.2022.928386 (PMC9257185; doi:10.3389/fpls.2022.928386)
Supplement: Supplementary file 3 [file Table_3.XLSX]

## Sheet: myb74 vs wt ctrl
#-------------------------------------------------------------------------------
#Differentielly expressed genes from RNAseq
#p values adjustment: fdr
#FDR filtered (>0.05)
#Expression threshold (log2FC > 1.25)
#-------------------------------------------------------------------------------
GeneID	log2FC Ratio	FDR (adj. p-value)	Name	Description
AT5G35935	2.5758	3.2737e-06	-//-
AT4G31940	1.4272	0.0044651	CYP82C4	Cytochrome P450, conserved site|Cytochrome P450, E-class, group I|Cytochrome P450|Cytochrome P450|Cytochrome P450|Cytochrome P450
AT1G52120	1.2933	0.019335	-	Mannose-binding lectin|Mannose-binding lectin|Mannose-binding lectin|Mannose-binding lectin
AT5G57220	-1.3427	0.044262	CYP81F2	Cytochrome P450, conserved site|Cytochrome P450, E-class, group I|Cytochrome P450|Cytochrome P450|Cytochrome P450|Cytochrome P450
AT1G16130	-1.5035	0.0014123	WAKL2	Wall-associated receptor kinase galacturonan-binding domain|EGF-like calcium-binding, conserved site|Wall-associated kinase|Protein kinase-like domain|Serine/threonine-protein kinase, active site|Protein kinase, catalytic domain|Protein kinase, catalytic domain|Concanavalin A-like lectin/glucanase, subgroup
AT3G22840	-1.8789	0.0044651	ELIP1	Chlorophyll a/b binding protein domain|Chlorophyll A-B binding protein
AT1G26420	-2.0952	0.020509	-	FAD-binding, type 2|FAD-binding, type 2|Berberine/berberine-like|FAD linked oxidase, N-terminal|CO dehydrogenase flavoprotein-like, FAD-binding, subdomain 2|FAD-binding, type 2, subdomain 1
AT1G63030	-4.1979	5.8066e-05	ddf2	DNA-binding, integrase-type|AP2/ERF domain|AP2/ERF domain|AP2/ERF domain|AP2/ERF domain|AP2/ERF domain|DNA-binding, integrase-type|AP2/ERF domain|AP2/ERF domain|AP2/ERF domain|AP2/ERF domain|AP2/ERF domain

## Sheet: MYB74oe-1 vs wt ctrl
#-------------------------------------------------------------------------------
#Differentielly expressed genes from RNAseq
#p values adjustment: fdr
#FDR filtered (>0.05)
#Expression threshold (log2FC > 1.75)
#-------------------------------------------------------------------------------
GeneID	log2FC Ratio	FDR (adj. p-value)	Name	Description
AT4G27140	10.673	8.17e-11	SESA1	Bifunctional inhibitor/plant lipid transfer protein/seed storage helical domain|Bifunctional inhibitor/plant lipid transfer protein/seed storage helical domain|Bifunctional inhibitor/plant lipid transfer protein/seed storage helical domain|Napin/ Bra allergen
AT4G27170	10.075	1.1928e-14	SESA4	Bifunctional inhibitor/plant lipid transfer protein/seed storage helical domain|Bifunctional inhibitor/plant lipid transfer protein/seed storage helical domain|Bifunctional inhibitor/plant lipid transfer protein/seed storage helical domain|Napin/ Bra allergen
AT4G27160	9.4633	8.57e-07	AT2S3	Bifunctional inhibitor/plant lipid transfer protein/seed storage helical domain|Bifunctional inhibitor/plant lipid transfer protein/seed storage helical domain|Bifunctional inhibitor/plant lipid transfer protein/seed storage helical domain|Napin/ Bra allergen|Bifunctional trypsin/alpha-amylase inhibitor helical domain
AT5G54740	8.1962	9.8803e-08	SESA5	Bifunctional inhibitor/plant lipid transfer protein/seed storage helical domain|Bifunctional inhibitor/plant lipid transfer protein/seed storage helical domain|Bifunctional inhibitor/plant lipid transfer protein/seed storage helical domain|Napin/ Bra allergen
AT1G03880	8.16879	0.0035329	CRU2	11-S seed storage protein, conserved site|RmlC-like cupin domain|Cupin 1|Cupin 1|11-S seed storage protein, plant|RmlC-like jelly roll fold
AT4G27150	7.4713	3.8057e-10	SESA2	Bifunctional inhibitor/plant lipid transfer protein/seed storage helical domain|Bifunctional inhibitor/plant lipid transfer protein/seed storage helical domain|Bifunctional inhibitor/plant lipid transfer protein/seed storage helical domain|Napin/ Bra allergen|Bifunctional trypsin/alpha-amylase inhibitor helical domain
AT1G47540	6.9411	2.9787e-10	ATTI7	Knottin|Knottin|Knottin|Scorpion long chain toxin/defensin|Knottin|Knottin|Knottin|Scorpion long chain toxin/defensin
AT5G45690	6.8833	2.6197e-05	-	Protein of unknown function DUF1264
AT4G31970	6.863	0.019766	CYP82C2	Cytochrome P450, conserved site|Cytochrome P450, E-class, group I|Cytochrome P450|Cytochrome P450|Cytochrome P450|Cytochrome P450
AT1G26240	6.435	0.00022998	-	Extensin repeat
AT4G25140	6.2784	5.7526e-07	OLEO1	Oleosin|Oleosin
AT2G05580	6.1807	1.0134e-05	-	-
AT3G56350	6.001	1.8179e-06	MSD2	Manganese/iron superoxide dismutase, binding site|Manganese/iron superoxide dismutase, C-terminal|Manganese/iron superoxide dismutase, C-terminal|Manganese/iron superoxide dismutase, N-terminal|Manganese/iron superoxide dismutase, N-terminal|Manganese/iron superoxide dismutase|Manganese/iron superoxide dismutase|Manganese/iron superoxide dismutase
AT4G28520	5.8126	5.4642e-05	CRU3	11-S seed storage protein, conserved site|RmlC-like cupin domain|Cupin 1|Cupin 1|11-S seed storage protein, plant|RmlC-like jelly roll fold|11-S seed storage protein, conserved site|RmlC-like cupin domain|Cupin 1|Cupin 1|11-S seed storage protein, plant|RmlC-like jelly roll fold|11-S seed storage protein, conserved site|RmlC-like cupin domain|Cupin 1|Cupin 1|11-S seed storage protein, plant|RmlC-…
AT4G16590	5.7753	3.5843e-09	ATCSLA01	Nucleotide-diphospho-sugar transferases|Nucleotide-diphospho-sugar transferases
AT3G26190	5.74655	0.030882	CYP71B21	Cytochrome P450, conserved site|Cytochrome P450, E-class, group I|Cytochrome P450|Cytochrome P450|Cytochrome P450|Cytochrome P450
AT1G49570	5.7418	1.1746e-07	PER10	Peroxidase, active site|Peroxidases heam-ligand binding site|Haem peroxidase|Haem peroxidase, plant/fungal/bacterial|Haem peroxidase, plant/fungal/bacterial|Haem peroxidase, plant/fungal/bacterial|Plant peroxidase
AT4G11310	5.6168	7.6734e-05	-	Cysteine peptidase, histidine active site|Proteinase inhibitor I29, cathepsin propeptide|Proteinase inhibitor I29, cathepsin propeptide|Peptidase C1A, papain C-terminal|Peptidase C1A, papain C-terminal|Peptidase C1A, papain C-terminal|Peptidase C1A, papain
AT2G39030	5.5931	0.00027341	AT2G39030/T7F6.20	Acyl-CoA N-acyltransferase|Acyl-CoA N-acyltransferase|GNAT domain|GNAT domain
AT1G73325	5.3306	4.7881e-11	-	Kunitz inhibitor ST1-like|Proteinase inhibitor I3, Kunitz legume|Proteinase inhibitor I3, Kunitz legume|Proteinase inhibitor I3, Kunitz legume
AT3G10185	5.2149	4.9381e-14	GASA13	Gibberellin regulated protein
AT5G05340	5.1056	1.0654e-05	PER52	Peroxidase, active site|Peroxidases heam-ligand binding site|Haem peroxidase|Haem peroxidase, plant/fungal/bacterial|Haem peroxidase, plant/fungal/bacterial|Haem peroxidase, plant/fungal/bacterial|Plant peroxidase
AT4G34550	5.0848	5.9587e-06	-	-
AT3G56920	4.901	0.02369	-	Zinc finger, DHHC-type, palmitoyltransferase|Zinc finger, DHHC-type, palmitoyltransferase
AT2G15010	4.9002	4.0947e-07	-	Thionin|Thionin|Thionin|Thionin
AT5G48850	4.8569	2.6444e-05	ATSDI1	Tetratricopeptide repeat|Tetratricopeptide TPR2|Tetratricopeptide repeat-containing domain|Tetratricopeptide-like helical
AT5G55240	4.6645	0.0043072	ATPXG2	Caleosin
AT1G72260	4.6287	0.023922	THI2.1	Thionin|Thionin|Thionin|Thionin
AT3G44860	4.5275	0.00011964	FAMT	SAM dependent carboxyl methyltransferase|S-adenosyl-L-methionine-dependent methyltransferase-like|S-adenosyl-L-methionine-dependent methyltransferase-like
AT5G44120	4.5135	0.00068312	CRA1	11-S seed storage protein, conserved site|RmlC-like cupin domain|Cupin 1|Cupin 1|11-S seed storage protein, plant|RmlC-like jelly roll fold|11-S seed storage protein, conserved site|RmlC-like cupin domain|Cupin 1|Cupin 1|11-S seed storage protein, plant|RmlC-like jelly roll fold|11-S seed storage protein, conserved site|RmlC-like cupin domain|Cupin 1|Cupin 1|11-S seed storage protein, plant|RmlC-…
AT5G40990	4.4688	0.043548	GLIP1	Lipase, GDSL, active site|Lipase, GDSL|SGNH hydrolase-type esterase domain
AT3G13130	4.4366	0.00078755	-	-
AT1G27461	4.4322	0.006949	-	-
AT5G24080	4.4185	1.763e-22	-	Protein kinase, ATP binding site|Protein kinase-like domain|Serine/threonine-protein kinase, active site|Protein kinase, catalytic domain|Protein kinase, catalytic domain|Concanavalin A-like lectin/glucanase, subgroup
AT5G19470	4.41	0.00010697	NUDT24	NUDIX hydrolase domain-like|NUDIX hydrolase domain-like|NUDIX hydrolase domain|NUDIX hydrolase domain|NUDIX hydrolase domain-like|NUDIX hydrolase domain-like
AT2G20880	4.3891	1.8735e-06	ERF053	DNA-binding, integrase-type|AP2/ERF domain|AP2/ERF domain|AP2/ERF domain|AP2/ERF domain|AP2/ERF domain
AT4G26740	4.3529	0.039729	ATS1	Caleosin
AT5G45105	4.3317	0.0044387	ZIP8	Zinc/iron permease, fungal/plant|Zinc/iron permease|Zinc/iron permease
AT1G66390	4.2998	0.010628	ATMYB90	Myb domain|Homeodomain-like|Homeodomain-like|SANT/Myb domain|SANT/Myb domain
AT4G01080	4.2901	2.4029e-06	TBL26	PC-Esterase|PMR5 N-terminal domain
AT1G68250	4.2899	1.5542e-07	-	-|-
AT3G12900	4.2641	5.6207e-30	-	Non-haem dioxygenase N-terminal domain|Oxoglutarate/iron-dependent dioxygenase|Oxoglutarate/iron-dependent dioxygenase|Isopenicillin N synthase-like
AT5G53710	4.205	0.00048546	-	-
AT4G05100	4.2004	7.7581e-37	AtMYB74	Myb domain|Homeodomain-like|Homeodomain-like|SANT/Myb domain|SANT/Myb domain
AT1G56650	4.1957	8.8809e-08	PAP1	Myb domain|Homeodomain-like|Homeodomain-like|SANT/Myb domain|SANT/Myb domain
AT2G27380	4.1279	0.0010058	ATEPR1	-
AT5G43840	4.1235	0.00010282	AT-HSFA6A	Heat shock factor (HSF)-type, DNA-binding|Heat shock factor (HSF)-type, DNA-binding|Heat shock factor (HSF)-type, DNA-binding|Heat shock factor (HSF)-type, DNA-binding|Winged helix-turn-helix DNA-binding domain|Heat shock transcription factor, plant|Heat shock transcription factor family
AT5G40420	4.1092	0.011581	OLEO2	Oleosin
AT1G61800	4.0646	2.1547e-05	GPT2	Domain of unknown function DUF250|Tpt phosphate/phosphoenolpyruvate translocator|Drug/metabolite transporter
AT2G33380	3.9777	2.9787e-10	RD20	Caleosin|Caleosin
AT2G38240	3.9389	0.044403	-	Non-haem dioxygenase N-terminal domain|Oxoglutarate/iron-dependent dioxygenase|Oxoglutarate/iron-dependent dioxygenase|Isopenicillin N synthase-like
AT4G24430	3.9373	2.414e-11	-	Carbohydrate-binding-like fold|Galactose mutarotase-like domain|Rhamnogalacturonate lyase|Galactose-binding domain-like|Galactose-binding domain-like|Carboxypeptidase, regulatory domain|Rhamnogalacturonan lyase, domain III|Rhamnogalacturonan lyase, domain II
AT1G54870	3.8854	0.0001671	-	Short-chain dehydrogenase/reductase, conserved site|Glucose/ribitol dehydrogenase|Short-chain dehydrogenase/reductase SDR|NAD(P)-binding domain
AT3G21370	3.8327	0.00010425	BGLU19	Glycoside hydrolase, family 1, active site|Glycoside hydrolase, superfamily|Glycoside hydrolase, family 1|Glycoside hydrolase, family 1|Glycoside hydrolase, family 1|Glycoside hydrolase, catalytic domain
AT5G22470	3.8241	0.0003311	PARP3	PADR1|Poly(ADP-ribose) polymerase, catalytic domain|Poly(ADP-ribose) polymerase, catalytic domain|Poly(ADP-ribose) polymerase, catalytic domain|WGR domain|WGR domain|WGR domain|Poly(ADP-ribose) polymerase, regulatory domain|Poly(ADP-ribose) polymerase, regulatory domain|Poly(ADP-ribose) polymerase, regulatory domain|Poly(ADP-ribose) polymerase, regulatory domain|BRCT domain|BRCT domain|BRCT domai…
AT3G21850	3.79867	0.0090578	ASK9	E3 ubiquitin ligase, SCF complex, Skp subunit|SKP1 component, POZ|SKP1 component, dimerisation|SKP1 component, dimerisation|BTB/POZ fold|BTB/POZ fold|SKP1 component|SKP1 component
AT3G60140	3.7857	1.3495e-11	DIN2	Glycoside hydrolase, family 1, active site|Glycoside hydrolase, superfamily|Glycoside hydrolase, family 1|Glycoside hydrolase, family 1|Glycoside hydrolase, family 1|Glycoside hydrolase, catalytic domain
AT5G43935	3.7302	0.031494	FLS6	Non-haem dioxygenase N-terminal domain|Oxoglutarate/iron-dependent dioxygenase|Oxoglutarate/iron-dependent dioxygenase|Isopenicillin N synthase-like
AT5G46830	3.5923	0.0001551	ATNIG1	Transcription factor MYC/MYB N-terminal|Myc-type, basic helix-loop-helix (bHLH) domain|Myc-type, basic helix-loop-helix (bHLH) domain|Myc-type, basic helix-loop-helix (bHLH) domain|Myc-type, basic helix-loop-helix (bHLH) domain|Myc-type, basic helix-loop-helix (bHLH) domain
AT2G21490	3.5832	0.022809	LEA	Dehydrin|Dehydrin|Dehydrin
AT5G26220	3.5454	1.2767e-05	-	ChaC-like protein|ChaC-like protein|Butirosin biosynthesis, BtrG-like
AT3G49580	3.543	0.00014533	LSU1	-|-
AT5G13170	3.5053	8.1768e-06	SAG29	SWEET sugar transporter, plants
AT5G40790	3.4988	0.00017977	-	-
AT3G52310	3.4966	0.00016262	ABCG27	ABC transporter, conserved site|ABC-2 type transporter|AAA+ ATPase domain|ABC transporter-like|ABC transporter-like|P-loop containing nucleoside triphosphate hydrolase|P-loop containing nucleoside triphosphate hydrolase
AT2G28490	3.4954	0.00031032	-	RmlC-like cupin domain|Cupin 1|Cupin 1|RmlC-like jelly roll fold
AT1G69795	3.4586	0.0012741	-//-
AT2G42540	3.4534	6.6705e-06	COR15A	-|-|-
AT5G59310	3.4298	1.9939e-09	LTP4	Bifunctional inhibitor/plant lipid transfer protein/seed storage helical domain|Bifunctional inhibitor/plant lipid transfer protein/seed storage helical domain|Bifunctional inhibitor/plant lipid transfer protein/seed storage helical domain|Plant lipid transfer protein/Par allergen|Plant lipid transfer protein/Par allergen
AT2G27420	3.4211	8.6578e-07	-	Cysteine peptidase, asparagine active site|Cysteine peptidase, histidine active site|Proteinase inhibitor I29, cathepsin propeptide|Proteinase inhibitor I29, cathepsin propeptide|Peptidase C1A, papain C-terminal|Peptidase C1A, papain C-terminal|Peptidase C1A, papain C-terminal|Cysteine peptidase, cysteine active site|Peptidase C1A, papain
AT1G23620	3.41255	0.032626	-//-
AT4G21020	3.4051	0.042521	-	-
AT3G21380	3.4038	0.015425	-	Mannose-binding lectin|Mannose-binding lectin|Mannose-binding lectin|Mannose-binding lectin
AT2G18540	3.401	0.013562	-	RmlC-like cupin domain|Cupin 1|Cupin 1|RmlC-like jelly roll fold
AT2G29470	3.3977	0.033085	ATGSTU3	Thioredoxin-like fold|Thioredoxin-like fold|Glutathione S-transferase, C-terminal-like|Glutathione S-transferase, C-terminal-like|Glutathione S-transferase, C-terminal-like|Glutathione S-transferase, N-terminal|Glutathione S-transferase, N-terminal
AT5G35660	3.3895	0.0022543	-	-
AT3G27025	3.3662	0.00055077	-	-
AT1G52690	3.3564	2.6115e-23	-	-|-
AT4G31940	3.3305	3.4005e-07	CYP82C4	Cytochrome P450, conserved site|Cytochrome P450, E-class, group I|Cytochrome P450|Cytochrome P450|Cytochrome P450|Cytochrome P450
AT2G44460	3.3208	4.5818e-07	BGLU28	Glycoside hydrolase, family 1, active site|Glycoside hydrolase, superfamily|Glycoside hydrolase, family 1|Glycoside hydrolase, family 1|Glycoside hydrolase, family 1|Glycoside hydrolase, catalytic domain
AT5G09470	3.318	7.8585e-06	DIC3	Mitochondrial carrier domain|Mitochondrial carrier domain|Mitochondrial substrate/solute carrier|Mitochondrial substrate/solute carrier|Mitochondrial carrier protein
AT3G20160	3.3049	0.044343	-	Terpenoid synthase|Terpenoid synthase|Polyprenyl synthetase|Polyprenyl synthetase|Polyprenyl synthetase|Polyprenyl synthetase-related
AT2G25890	3.3027	0.010769	-	Oleosin|Oleosin
AT3G03660	3.2799	0.0007748	WOX11	Homeodomain-like|Homeodomain-like|Homeodomain|Homeodomain|Homeodomain|Homeodomain-like|Homeodomain-like|Homeodomain|Homeodomain|Homeodomain
AT5G44310	3.2625	0.013782	-	-|-
AT5G50360	3.2571	0.00053876	-	-
AT4G09110	3.2396	2.6498e-05	ATL35	Zinc finger, RING-type|Zinc finger, RING-type|Zinc finger, RING-type|Zinc finger, RING/FYVE/PHD-type
AT4G09600	3.2342	0.004773	GASA3	Gibberellin regulated protein
AT1G02820	3.2338	4.051e-05	-	Late embryogenesis abundant protein, LEA-5
AT3G27250	3.2335	1.1741e-10	-	-
AT1G73190	3.2282	0.0050919	ALPHA-TIP	Aquaporin-like|Aquaporin-like|Major intrinsic protein, conserved site|Major intrinsic protein|Major intrinsic protein|Major intrinsic protein|Major intrinsic protein
AT4G14090	3.2029	3.9464e-08	UGT75C1	UDP-glucuronosyl/UDP-glucosyltransferase|UDP-glucuronosyl/UDP-glucosyltransferase|UDP-glucuronosyl/UDP-glucosyltransferase
AT5G24150	3.1812	2.4815e-07	SQP1	Squalene epoxidase|FAD dependent oxidoreductase|Aromatic-ring hydroxylase-like|Squalene epoxidase|FAD dependent oxidoreductase|Aromatic-ring hydroxylase-like
AT2G47770	3.1663	3.1934e-07	ATTSPO	TspO/MBR-related protein|TspO/MBR-related protein|TspO/MBR-related protein
AT5G50800	3.1633	2.6735e-06	SWEET13	SWEET sugar transporter, plants
AT1G13130	3.1176	1.2826e-05	-	Glycoside hydrolase, superfamily|Glycoside hydrolase, family 5|Ricin B lectin domain|Ricin B lectin domain|Glycoside hydrolase, catalytic domain
AT2G45130	3.095	0.0011764	ATSPX3	SPX, N-terminal|SPX, N-terminal
AT3G17790	3.0815	1.3303e-05	ATACP5	Acid phosphatase, type 5|Metallophosphoesterase domain|Metallo-dependent phosphatase-like|Metallo-dependent phosphatase-like
AT4G37990	3.0801	0.00047146	ELI3-2	Alcohol dehydrogenase GroES-like|Alcohol dehydrogenase, C-terminal|GroES-like|GroES-like|Alcohol dehydrogenase, zinc-type, conserved site|NAD(P)-binding domain|Alcohol dehydrogenase superfamily, zinc-type
AT1G05510	3.0676	0.0013869	-	Protein of unknown function DUF1264
AT2G39800	3.067	2.0884e-06	P5CS1	Gamma-glutamyl phosphate reductase GPR, conserved site|Glutamate 5-kinase, conserved site|Aldehyde/histidinol dehydrogenase|Aldehyde dehydrogenase domain|Delta l-pyrroline-5-carboxylate synthetase|Glutamate/acetylglutamate kinase|Aspartate/glutamate/uridylate kinase|Aspartate/glutamate/uridylate kinase|Aspartate/glutamate/uridylate kinase|Gamma-glutamyl phosphate reductase GPR|Aldehyde dehydrogen…
AT3G62610	3.0648	0.0038977	ATMYB11	Myb domain|Homeodomain-like|Homeodomain-like|SANT/Myb domain|SANT/Myb domain
AT3G49570	3.055	0.00071202	LSU3	-
AT1G76955	3.0525	0.00018891	-	-
AT3G62730	3.0486	7.1177e-05	-	-
AT2G22590	3.0344	0.00041508	UGT91A1	UDP-glucuronosyl/UDP-glucosyltransferase|UDP-glucuronosyl/UDP-glucosyltransferase
AT4G25433	3.0247	0.014507	-	Peptidoglycan-binding lysin domain
AT5G54060	3.0186	4.5338e-06	UF3GT	UDP-glucuronosyl/UDP-glucosyltransferase|UDP-glucuronosyl/UDP-glucosyltransferase|UDP-glucuronosyl/UDP-glucosyltransferase
AT2G23640	3.0119	0.027081	RTNLB13	Reticulon|Reticulon|Reticulon
AT3G55970	3.0008	0.0060421	ATJRG21	Non-haem dioxygenase N-terminal domain|Oxoglutarate/iron-dependent dioxygenase|Oxoglutarate/iron-dependent dioxygenase|Isopenicillin N synthase|Isopenicillin N synthase-like
AT1G07430	2.962	6.9616e-13	HAI2	Protein phosphatase 2C (PP2C)-like|Protein phosphatase 2C (PP2C)-like|Protein phosphatase 2C (PP2C)-like|Protein phosphatase 2C (PP2C)-like|Protein phosphatase 2C (PP2C)-like|Protein phosphatase 2C, manganese/magnesium aspartate binding site|Protein phosphatase 2C
AT5G19700	2.9488	0.041741	-	Multi antimicrobial extrusion protein|Multi antimicrobial extrusion protein
AT1G17710	2.9429	0.0026419	-	HAD-like domain|HAD-like domain|Phosphatase PHOSPHO-type|Phosphatase PHOSPHO-type|Pyridoxal phosphate phosphatase-related|HAD-superfamily hydrolase, subfamily IB, PSPase-like|HAD-like domain|HAD-like domain|Phosphatase PHOSPHO-type|Pyridoxal phosphate phosphatase-related|HAD-superfamily hydrolase, subfamily IB, PSPase-like
AT4G01985	2.9419	9.9428e-08	-	-
AT5G66400	2.9405	4.7073e-35	RAB18	Dehydrin|Dehydrin|Dehydrin|Dehydrin|Dehydrin
AT3G51200	2.93347	0.017936	-	Auxin responsive SAUR protein
AT3G21890	2.9321	8.0551e-10	-	Zinc finger, B-box|Zinc finger, B-box
AT5G20150	2.9212	0.00013902	ATSPX1	SPX, N-terminal|SPX, N-terminal
AT2G39330	2.92	7.8039e-10	JAL23	Mannose-binding lectin|Mannose-binding lectin|Mannose-binding lectin|Mannose-binding lectin
AT1G04560	2.9101	0.0020785	-	AWPM-19-like
AT2G29380	2.908	2.0289e-05	HAI3	Protein phosphatase 2C (PP2C)-like|Protein phosphatase 2C (PP2C)-like|Protein phosphatase 2C (PP2C)-like|Protein phosphatase 2C (PP2C)-like|Protein phosphatase 2C (PP2C)-like|Protein phosphatase 2C, manganese/magnesium aspartate binding site|Protein phosphatase 2C
AT3G58060	2.8949	8.9093e-06	MTPC3	Cation efflux protein|Cation efflux protein|Cation efflux protein|Cation efflux protein transmembrane domain|Cation efflux protein cytoplasmic domain
AT1G05450	2.8864	2.3899e-05	-	-|Bifunctional inhibitor/plant lipid transfer protein/seed storage helical domain|Bifunctional inhibitor/plant lipid transfer protein/seed storage helical domain|Bifunctional inhibitor/plant lipid transfer protein/seed storage helical domain
AT3G24460	2.881	7.6694e-05	-	TMS membrane protein/tumour differentially expressed protein|TMS membrane protein/tumour differentially expressed protein
AT1G09380	2.8702	1.8225e-09	-	Drug/metabolite transporter
AT5G24155	2.8571	3.9412e-05	-	FAD dependent oxidoreductase
AT4G33810	2.8514	1.2806e-09	-	Glycoside hydrolase, superfamily|Galactose-binding domain-like|Glycoside hydrolase, family 10|Glycoside hydrolase, family 10|Glycoside hydrolase, catalytic domain
AT2G43580	2.82003	0.024507	-	Lysozyme-like domain|Chitin-binding, type 1, conserved site|Glycoside hydrolase, family 19|Chitin-binding, type 1|Chitin-binding, type 1|Chitin-binding, type 1|Chitin-binding, type 1|Chitin-binding, type 1|Chitin-binding, type 1|Chitin-binding, type 1|Glycoside hydrolase, family 19, catalytic|Glycoside hydrolase, family 19, catalytic|Glycoside hydrolase, family 19, catalytic
AT1G52120	2.8139	0.00018635	-	Mannose-binding lectin|Mannose-binding lectin|Mannose-binding lectin|Mannose-binding lectin
AT4G16160	2.8073	0.00054225	ATOEP16-2	Mitochondrial inner membrane translocase subunit Tim17/Tim22/Tim23/peroxisomal protein PMP24|Mitochondrial inner membrane translocase subunit Tim17/Tim22/Tim23/peroxisomal protein PMP24
AT5G52300	2.7906	4.6151e-05	RD29B	CAP160|CAP160
AT2G11810	2.7759	0.0074961	MGDC	Diacylglycerol glucosyltransferase, N-terminal|Glycosyl transferase, family 28, C-terminal|Diacylglycerol glucosyltransferase, N-terminal
AT5G59220	2.7717	2.0015e-08	HAI1	Protein phosphatase 2C (PP2C)-like|Protein phosphatase 2C (PP2C)-like|Protein phosphatase 2C (PP2C)-like|Protein phosphatase 2C (PP2C)-like|Protein phosphatase 2C (PP2C)-like|Protein phosphatase 2C
AT1G54020	2.7644	3.1844e-06	-	Lipase, GDSL|SGNH hydrolase-type esterase domain|Lipase, GDSL|SGNH hydrolase-type esterase domain|Lipase, GDSL|SGNH hydrolase-type esterase domain
AT4G31830	2.7642	0.018139	-	-
AT3G15670	2.7625	0.0002749	-	-
AT3G61930	2.7587	0.00011145	-	-
AT1G73220	2.7381	4.3245e-10	AtOCT1	Major facilitator superfamily domain|Major facilitator superfamily domain, general substrate transporter|General substrate transporter
AT5G63087	2.7304	0.032763	-	-
AT1G60190	2.7208	2.4271e-07	PUB19	Armadillo-type fold|U box domain|U box domain|Zinc finger, RING-type|Armadillo|Armadillo|Armadillo-like helical|Zinc finger, RING/FYVE/PHD-type
AT4G21440	2.7078	1.6701e-06	ATMYB102	Myb domain|Homeodomain-like|Homeodomain-like|SANT/Myb domain|SANT/Myb domain
AT5G09530	2.706	8.9173e-15	-	-
AT3G29590	2.705	7.5756e-05	AT5MAT	Transferase|Chloramphenicol acetyltransferase-like domain
AT3G02040	2.6819	2.7408e-05	SRG3	PLC-like phosphodiesterase, TIM beta/alpha-barrel domain|PLC-like phosphodiesterase, TIM beta/alpha-barrel domain
AT5G45880	2.67851	0.038928	-	Pollen Ole e 1 allergen/extensin|Allergen Ole e 1, conserved site
AT2G22240	2.673	1.1576e-05	ATMIPS2	Myo-inositol-1-phosphate synthase, GAPDH-like|Myo-inositol-1-phosphate synthase|Myo-inositol-1-phosphate synthase|Myo-inositol-1-phosphate synthase|NAD(P)-binding domain|Myo-inositol-1-phosphate synthase, GAPDH-like|Myo-inositol-1-phosphate synthase|Myo-inositol-1-phosphate synthase|Myo-inositol-1-phosphate synthase|NAD(P)-binding domain
AT3G22560	2.6595	1.768e-08	-	Acyl-CoA N-acyltransferase|Acyl-CoA N-acyltransferase|GNAT domain|GNAT domain
AT1G19630	2.65	0.0028758	CYP722A1	Cytochrome P450, conserved site|Cytochrome P450, E-class, group I|Cytochrome P450|Cytochrome P450|Cytochrome P450|Cytochrome P450
AT1G65890	2.6474	0.0001551	AAE12	Domain of unknown function DUF4009|AMP-dependent synthetase/ligase
AT3G50980	2.6287	0.00033575	XERO1	Dehydrin|Dehydrin|Dehydrin
AT4G24000	2.624	0.0064893	ATCSLG2	Cellulose synthase|Nucleotide-diphospho-sugar transferases
AT5G42800	2.6174	1.8747e-05	DFR	NAD-dependent epimerase/dehydratase|NAD(P)-binding domain
AT5G40800	2.6095	2.9787e-10	-	-
AT5G05390	2.6092	9.825e-08	LAC12	Laccase|Multicopper oxidase, type 3|Multicopper oxidase, type 2|Cupredoxin|Cupredoxin|Multicopper oxidase, copper-binding site|Multicopper oxidase, copper-binding site|Multicopper oxidase, type 1
AT3G22840	2.6089	8.9144e-05	ELIP1	Chlorophyll a/b binding protein domain|Chlorophyll A-B binding protein
AT5G47330	2.597	1.9376e-07	-	Palmitoyl protein thioesterase|Alpha/Beta hydrolase fold|Alpha/Beta hydrolase fold
AT5G38820	2.5921	4.967e-08	-	Amino acid transporter, transmembrane
AT4G39210	2.5875	0.0010076	APL3	Glucose-1-phosphate adenylyltransferase|Trimeric LpxA-like|ADP-glucose pyrophosphorylase, conserved site|ADP-glucose pyrophosphorylase, conserved site|ADP-glucose pyrophosphorylase, conserved site|Nucleotidyl transferase|Nucleotide-diphospho-sugar transferases|Nucleotide-diphospho-sugar transferases
AT1G56160	2.58624	0.049654	ATMYB72	Myb domain|Homeodomain-like|Homeodomain-like|SANT/Myb domain|SANT/Myb domain
AT4G08570	2.5804	7.9479e-06	-	Heavy-metal-associated, conserved site|Heavy metal-associated domain, HMA|Heavy metal-associated domain, HMA|Heavy metal-associated domain, HMA
AT4G23990	2.5769	4.896e-10	ATCSLG3	Cellulose synthase|Nucleotide-diphospho-sugar transferases
AT2G36640	2.57	0.00081773	ATECP63	Late embryogenesis abundant protein, LEA-3
AT4G31870	2.5626	4.6703e-09	ATGPX7	Thioredoxin-like fold|Thioredoxin-like fold|Glutathione peroxidase|Glutathione peroxidase|Glutathione peroxidase|Glutathione peroxidase|Glutathione peroxidase|Glutathione peroxidase conserved site|Glutathione peroxidase active site
AT1G48130	2.5581	0.043673	ATPER1	Peroxiredoxin, AhpC-type|Peroxiredoxin, C-terminal|Thioredoxin-like fold|Thioredoxin-like fold|Thioredoxin-like fold|Alkyl hydroperoxide reductase subunit C/ Thiol specific antioxidant
AT5G04200	2.5502	1.1006e-16	AtMC9	Peptidase C14, caspase catalytic|Caspase-like domain
AT1G26820	2.5492	1.1344e-19	RNS3	Ribonuclease T2, active site|Ribonuclease T2, active site|Ribonuclease T2-like|Ribonuclease T2-like|Ribonuclease T2-like|Ribonuclease T2-like
AT2G18050	2.5458	1.315e-27	HIS1-3	Histone H5|Histone H1/H5|Histone H1/H5|Histone H1/H5|Winged helix-turn-helix DNA-binding domain|Histone H1/H5|Histone H1/H5|Histone H1/H5|Winged helix-turn-helix DNA-binding domain
AT1G01520	2.5407	8.415e-21	ASG4	Myb domain|Homeodomain-like|Homeodomain-like|Myb domain, plants|SANT/Myb domain|SANT/Myb domain
AT5G24770	2.538	1.5011e-05	VSP2	HAD-like domain|HAD-like domain|Vegetative storage protein/acid phosphatase|Acid phosphatase, plant|Acid phosphatase (Class B)|HAD-like domain|HAD-like domain|Acid phosphatase (Class B)
AT1G52130	2.5353	0.0049083	-	Mannose-binding lectin|Mannose-binding lectin|Mannose-binding lectin|Mannose-binding lectin
AT4G22880	2.5326	0.00011355	LDOX	Non-haem dioxygenase N-terminal domain|Oxoglutarate/iron-dependent dioxygenase|Oxoglutarate/iron-dependent dioxygenase|Isopenicillin N synthase-like|Non-haem dioxygenase N-terminal domain|Oxoglutarate/iron-dependent dioxygenase|Oxoglutarate/iron-dependent dioxygenase|Isopenicillin N synthase-like
AT1G58520	2.5258	0.00028294	RXW8	Lipase, GDSL, active site|Domain of unknown function DUF221|Lipase, GDSL|SGNH hydrolase-type esterase domain|Lipase, GDSL, active site|Lipase, GDSL|SGNH hydrolase-type esterase domain|Domain of unknown function DUF221
AT1G09500	2.522	0.00029844	-	NAD-dependent epimerase/dehydratase|NAD(P)-binding domain|NAD-dependent epimerase/dehydratase|NAD(P)-binding domain|NAD-dependent epimerase/dehydratase|NAD(P)-binding domain
AT5G15500	2.5217	3.0772e-05	-	PGG domain|Ankyrin repeat-containing domain|Ankyrin repeat-containing domain|Ankyrin repeat-containing domain|Ankyrin repeat-containing domain|Ankyrin repeat|Ankyrin repeat|PGG domain|Ankyrin repeat-containing domain|Ankyrin repeat-containing domain|Ankyrin repeat-containing domain|Ankyrin repeat-containing domain|Ankyrin repeat|Ankyrin repeat
AT2G32620	2.5212	0.034676	ATCSLB02	Cellulose synthase|Nucleotide-diphospho-sugar transferases
AT5G01300	2.514	3.5879e-07	-	Phosphatidylethanolamine-binding protein PEBP|Phosphatidylethanolamine-binding protein PEBP|Phosphatidylethanolamine-binding protein PEBP|YbhB/YbcL|Phosphatidylethanolamine-binding protein PEBP|Phosphatidylethanolamine-binding protein PEBP|Phosphatidylethanolamine-binding protein PEBP|YbhB/YbcL
AT5G37300	2.5056	4.3983e-06	WSD1	O-acyltransferase, WSD1, C-terminal|O-acyltransferase, WSD1, N-terminal
AT1G24580	2.5021	3.1616e-09	-	Zinc finger, RING-type|Zinc finger, RING-type|Zinc finger, RING-type|Zinc finger, RING/FYVE/PHD-type
AT4G33020	2.495	0.00043442	ZIP9	Zinc/iron permease, fungal/plant|Zinc/iron permease
AT2G05510	2.4929	9.0774e-18	-	Glycine rich protein|-|Glycine rich protein|Glycine rich protein|Glycine rich protein|Glycine rich protein
AT1G22770	2.4782	0.0013115	GI	GIGANTEA
AT4G13800	2.4761	8.7291e-06	-	Magnesium transporter NIPA|Magnesium transporter NIPA
AT3G21720	2.4737	0.0013408	ICL	Isocitrate lyase/phosphorylmutase, conserved site|Pyruvate/Phosphoenolpyruvate kinase|Pyruvate/Phosphoenolpyruvate kinase|Isocitrate lyase|Isocitrate lyase|Isocitrate lyase|Isocitrate lyase
AT4G09820	2.4593	0.00018706	TT8	Transcription factor MYC/MYB N-terminal|Myc-type, basic helix-loop-helix (bHLH) domain|Myc-type, basic helix-loop-helix (bHLH) domain|Myc-type, basic helix-loop-helix (bHLH) domain|Myc-type, basic helix-loop-helix (bHLH) domain|Myc-type, basic helix-loop-helix (bHLH) domain
AT3G28510	2.4474	1.2932e-05	-	AAA-type ATPase, N-terminal domain|ATPase, AAA-type, core|AAA+ ATPase domain|P-loop containing nucleoside triphosphate hydrolase|P-loop containing nucleoside triphosphate hydrolase
AT5G17220	2.4468	6.2944e-05	ATGSTF12	Thioredoxin-like fold|Thioredoxin-like fold|Glutathione S-transferase, C-terminal-like|Glutathione S-transferase, C-terminal-like|Glutathione S-transferase, C-terminal-like|Glutathione S-transferase, C-terminal|Glutathione S-transferase, N-terminal|Glutathione S-transferase, N-terminal
AT1G69480	2.4293	0.00013187	PHO1-H10	EXS, C-terminal|EXS, C-terminal|SPX, N-terminal|SPX, N-terminal
AT1G01580	2.4247	2.0875e-09	FRO2	Riboflavin synthase-like beta-barrel|Ferredoxin reductase-type FAD-binding domain|Ferric reductase transmembrane component-like domain|Ferric reductase, NAD binding|FAD-binding 8
AT1G16120	2.4169	0.012662	WAKL1	Wall-associated receptor kinase galacturonan-binding domain|Wall-associated kinase|Protein kinase-like domain|Serine/threonine-protein kinase, active site|Protein kinase, catalytic domain|Protein kinase, catalytic domain|Concanavalin A-like lectin/glucanase, subgroup
AT4G24010	2.4154	0.0044416	ATCSLG1	Cellulose synthase|Nucleotide-diphospho-sugar transferases
AT3G17520	2.4139	0.00031525	-	Late embryogenesis abundant protein, LEA-3
AT4G33905	2.4066	0.0010305	-	Mpv17/PMP22|Mpv17/PMP22
AT1G32350	2.4056	0.024533	AOX1D	Alternative oxidase|Alternative oxidase
AT5G06760	2.4051	1.2028e-17	LEA4-5	Late embryogenesis abundant protein, LEA-25/LEA-D113|Late embryogenesis abundant protein, LEA-25/LEA-D113
AT3G19270	2.4036	0.00010178	CYP707A4	Cytochrome P450, conserved site|Cytochrome P450, E-class, group I|Cytochrome P450|Cytochrome P450|Cytochrome P450|Cytochrome P450
AT5G45070	2.3957	4.9062e-05	AtPP2-A8	Phloem protein 2-like|Toll/interleukin-1 receptor homology (TIR) domain|Toll/interleukin-1 receptor homology (TIR) domain|Toll/interleukin-1 receptor homology (TIR) domain|Toll/interleukin-1 receptor homology (TIR) domain|Toll/interleukin-1 receptor homology (TIR) domain
AT1G65060	2.3939	5.7562e-05	4CL3	AMP-binding, conserved site|AMP-dependent synthetase/ligase|Domain of unknown function DUF4009|AMP-binding, conserved site|AMP-dependent synthetase/ligase
AT3G24750	2.3933	1.0753e-05	-	-
AT1G36370	2.3932	0.00021411	SHM7	Serine hydroxymethyltransferase, pyridoxal phosphate binding site|Pyridoxal phosphate-dependent transferase|Serine hydroxymethyltransferase|Serine hydroxymethyltransferase|Serine hydroxymethyltransferase|Pyridoxal phosphate-dependent transferase, major region, subdomain 1|Pyridoxal phosphate-dependent transferase, major region, subdomain 2
AT5G52320	2.3916	5.8162e-06	CYP96A4	Cytochrome P450, conserved site|Cytochrome P450, E-class, group I|Cytochrome P450|Cytochrome P450|Cytochrome P450|Cytochrome P450
AT1G72100	2.3829	0.010909	-	Domain of unknown function DUF4149|Late embryogenesis abundant protein, LEA-3
AT1G55990	2.3423	1.8599e-09	-	-
AT5G20790	2.3273	0.0043255	-	-|-
AT5G45080	2.3233	0.0031256	AtPP2-A6	Phloem protein 2-like|Toll/interleukin-1 receptor homology (TIR) domain|Toll/interleukin-1 receptor homology (TIR) domain|Toll/interleukin-1 receptor homology (TIR) domain|Toll/interleukin-1 receptor homology (TIR) domain|Toll/interleukin-1 receptor homology (TIR) domain
AT5G53048	2.3224	0.0059345	-//-
AT5G24780	2.322	6.6694e-07	VSP1	HAD-like domain|HAD-like domain|Acid phosphatase (Class B)|HAD-like domain|HAD-like domain|Vegetative storage protein/acid phosphatase|Acid phosphatase, plant|Acid phosphatase (Class B)
AT1G51440	2.3143	1.7903e-06	-	Lipase, class 3|Alpha/Beta hydrolase fold|Alpha/Beta hydrolase fold
AT5G48920	2.3088	6.9484e-11	TED7	-
AT1G52890	2.3035	8.1768e-06	ANAC019	No apical meristem (NAM) protein|No apical meristem (NAM) protein|No apical meristem (NAM) protein
AT1G47600	2.2972	7.6691e-06	BGLU34	Glycoside hydrolase, family 1, active site|Glycoside hydrolase, family 1, active site|Glycoside hydrolase, superfamily|Glycoside hydrolase, family 1|Glycoside hydrolase, family 1|Glycoside hydrolase, family 1|Glycoside hydrolase, catalytic domain|Glycoside hydrolase, family 1, active site|Glycoside hydrolase, family 1, active site|Glycoside hydrolase, superfamily|Glycoside hydrolase, family 1|Gly…
AT3G05400	2.297	0.0019365	SUGTL5	Major facilitator superfamily domain|Major facilitator superfamily domain, general substrate transporter|Sugar transporter, conserved site|Sugar transporter, conserved site|General substrate transporter|Major facilitator superfamily domain|Major facilitator superfamily domain, general substrate transporter|Sugar transporter, conserved site|Sugar transporter, conserved site|General substrate trans…
AT4G19690	2.291	1.2268e-11	IRT1	Zinc/iron permease|Zinc/iron permease, fungal/plant|Zinc/iron permease
AT1G48100	2.2822	3.8832e-14	-	Pectin lyase fold/virulence factor|Parallel beta-helix repeat|Glycoside hydrolase, family 28|Glycoside hydrolase, family 28|Pectin lyase fold
AT3G54940	2.2816	0.011022	-	Cysteine peptidase, asparagine active site|Cysteine peptidase, histidine active site|Proteinase inhibitor I29, cathepsin propeptide|Proteinase inhibitor I29, cathepsin propeptide|Peptidase C1A, papain C-terminal|Peptidase C1A, papain C-terminal|Peptidase C1A, papain C-terminal|Cysteine peptidase, cysteine active site|Peptidase C1A, papain
AT1G64110	2.2807	1.3584e-11	-	ATPase, AAA-type, conserved site|ATPase, AAA-type, core|AAA+ ATPase domain|P-loop containing nucleoside triphosphate hydrolase|P-loop containing nucleoside triphosphate hydrolase|ATPase, AAA-type, conserved site|ATPase, AAA-type, core|AAA+ ATPase domain|P-loop containing nucleoside triphosphate hydrolase|P-loop containing nucleoside triphosphate hydrolase|ATPase, AAA-type, conserved site|ATPase, …
AT5G59845	2.2793	0.0008064	GASA10	Gibberellin regulated protein
AT4G18425	2.2682	4.6071e-06	-	Protein of unknown function DUF679
AT1G52030	2.2508	3.3606e-06	MBP2	Mannose-binding lectin|Mannose-binding lectin|Mannose-binding lectin|Mannose-binding lectin|Mannose-binding lectin|Mannose-binding lectin|Mannose-binding lectin|Mannose-binding lectin
AT4G25580	2.2505	0.006576	-	CAP160
AT1G62540	2.242	1.6846e-07	FMO GS-OX2	Flavin monooxygenase-like|Flavin monooxygenase FMO
AT1G23110	2.2418	0.0042106	-	-|-|-|-|-
AT4G33610	2.2302	0.00014075	-	-
AT3G49070	2.228	1.7351e-05	-	Protein of unknown function DUF677
AT5G45810	2.2248	0.0063808	CIPK19	NAF/FISL domain|Protein kinase, ATP binding site|Protein kinase-like domain|Serine/threonine-protein kinase, active site|NAF domain|Serine/threonine- / dual specificity protein kinase, catalytic domain|Protein kinase, catalytic domain|Protein kinase, catalytic domain|Calcium/calmodulin-dependent/calcium-dependent protein kinase
AT5G61890	2.2151	0.0012732	ERF114	DNA-binding, integrase-type|AP2/ERF domain|AP2/ERF domain|AP2/ERF domain|AP2/ERF domain|AP2/ERF domain
AT5G66780	2.192	0.0038378	-	-
AT4G04610	2.1847	0.00037767	2001-04-01	Thioredoxin domain|Thioredoxin-like fold|Thioredoxin-like fold|Thioredoxin-like fold|Thioredoxin-independent 5'-adenylylsulphate reductase|Phosphoadenosine phosphosulphate reductase|Rossmann-like alpha/beta/alpha sandwich fold
AT5G24120	2.1804	3.4125e-05	SIGE	RNA polymerase sigma-70 like domain|RNA polymerase sigma factor, region 2|RNA polymerase sigma factor, region 3/4|RNA polymerase sigma-70 region 4|RNA polymerase sigma-70 region 2|RNA polymerase sigma-70 region 3|RNA polymerase sigma-70|Winged helix-turn-helix DNA-binding domain
AT2G36750	2.1791	0.0013477	UGT73C1	UDP-glucuronosyl/UDP-glucosyltransferase|UDP-glucuronosyl/UDP-glucosyltransferase|UDP-glucuronosyl/UDP-glucosyltransferase
AT5G48880	2.1736	0.00031478	PKT1	Thiolase, C-terminal|Thiolase, N-terminal|Thiolase, acyl-enzyme intermediate active site|Thiolase, conserved site|Thiolase, active site|Thiolase-like|Thiolase|Thiolase-like, subgroup|Thiolase, C-terminal|Thiolase, N-terminal|Thiolase, acyl-enzyme intermediate active site|Thiolase, conserved site|Thiolase, active site|Thiolase-like|Thiolase|Thiolase-like, subgroup|Thiolase, C-terminal|Thiolase, N-…
AT1G64940	2.1558	0.00010282	CYP89A6	Cytochrome P450, conserved site|Cytochrome P450, E-class, group I|Cytochrome P450|Cytochrome P450|Cytochrome P450|Cytochrome P450
AT2G19900	2.1533	9.018e-08	ATNADP-ME1	Malic enzyme, conserved site|Malic enzyme, N-terminal|Malic enzyme, N-terminal|Malic enzyme, NAD-binding|Malic enzyme, NAD-binding|Malic oxidoreductase|Malic oxidoreductase|NAD(P)-binding domain
AT3G15830	2.152	0.019288	-	-
AT3G55120	2.1442	0.00045645	TT5	Chalcone isomerase|Chalcone isomerase|Chalcone isomerase, 3-layer sandwich
AT2G21820	2.1409	0.00018229	-	-
AT2G29350	2.1394	0.022277	SAG13	Short-chain dehydrogenase/reductase, conserved site|Glucose/ribitol dehydrogenase|Short-chain dehydrogenase/reductase SDR|Short-chain dehydrogenase/reductase SDR|NAD(P)-binding domain|Short-chain dehydrogenase/reductase, conserved site|Glucose/ribitol dehydrogenase|Short-chain dehydrogenase/reductase SDR|Short-chain dehydrogenase/reductase SDR|NAD(P)-binding domain|Short-chain dehydrogenase/reduc…
AT1G03020	2.1372	0.0026933	GRXS1	Glutaredoxin subgroup|Thioredoxin-like fold|Thioredoxin-like fold|Glutaredoxin-like, plant II|Glutaredoxin|Glutaredoxin
AT3G51810	2.1365	0.036564	ATEM1	Small hydrophilic plant seed protein, conserved site|Stress induced protein
AT1G64660	2.1306	1.3602e-06	ATMGL	Pyridoxal phosphate-dependent transferase|Cys/Met metabolism, pyridoxal phosphate-dependent enzyme|Cys/Met metabolism, pyridoxal phosphate-dependent enzyme|Cys/Met metabolism, pyridoxal phosphate-dependent enzyme|Pyridoxal phosphate-dependent transferase, major region, subdomain 1|Pyridoxal phosphate-dependent transferase, major region, subdomain 2
AT5G41040	2.1304	7.525e-31	HHT1	Transferase|Chloramphenicol acetyltransferase-like domain|Transferase|Chloramphenicol acetyltransferase-like domain
AT5G02780	2.13	8.2102e-06	GSTL1	Thioredoxin-like fold|Thioredoxin-like fold|Glutathione S-transferase, C-terminal-like|Glutathione S-transferase, C-terminal-like|Glutathione S-transferase, C-terminal-like|Glutathione S-transferase, N-terminal|Glutathione S-transferase, N-terminal|Thioredoxin-like fold|Thioredoxin-like fold|Glutathione S-transferase, C-terminal-like|Glutathione S-transferase, C-terminal-like|Glutathione S-transf…
AT1G51470	2.1296	1.1305e-05	BGLU35	Glycoside hydrolase, family 1, active site|Glycoside hydrolase, family 1, active site|Glycoside hydrolase, superfamily|Glycoside hydrolase, family 1|Glycoside hydrolase, family 1|Glycoside hydrolase, family 1|Glycoside hydrolase, catalytic domain
AT1G56600	2.1282	0.00020058	AtGolS2	Glycosyl transferase, family 8|Nucleotide-diphospho-sugar transferases|Nucleotide-diphospho-sugar transferases
AT5G07990	2.1255	4.9968e-05	TT7	Cytochrome P450, conserved site|Cytochrome P450, E-class, group I|Cytochrome P450|Cytochrome P450|Cytochrome P450|Cytochrome P450
AT5G63350	2.1239	1.8071e-06	-	-
AT3G05630	2.1213	0.00041998	PLDP2	Phospholipase D-like domain|Phospholipase D, eukaryota|Pleckstrin homology domain|Pleckstrin homology domain|Phospholipase D/Transphosphatidylase|Phospholipase D/Transphosphatidylase|Phospholipase D/Transphosphatidylase|Pleckstrin homology-like domain|Phospholipase D family
AT5G65870	2.1181	0.00022071	ATPSK5	Phytosulfokine
AT1G32900	2.1153	0.00021799	WAXY	Starch synthase, catalytic domain|Glycogen/starch synthases, ADP-glucose type|Glycogen/starch synthases, ADP-glucose type|Glycosyl transferase, family 1
AT1G07900	2.1092	0.001715	LBD1	Lateral organ boundaries, LOB|Lateral organ boundaries, LOB
AT5G52310	2.1077	5.1432e-07	COR78	-
AT5G13580	2.1067	5.6839e-09	ABCG6	ABC transporter, conserved site|ABC-2 type transporter|AAA+ ATPase domain|ABC transporter-like|ABC transporter-like|P-loop containing nucleoside triphosphate hydrolase|P-loop containing nucleoside triphosphate hydrolase
AT2G29090	2.1049	9.0847e-08	CYP707A2	Cytochrome P450, conserved site|Cytochrome P450, E-class, group I|Cytochrome P450|Cytochrome P450|Cytochrome P450|Cytochrome P450|Cytochrome P450, conserved site|Cytochrome P450, E-class, group I|Cytochrome P450|Cytochrome P450|Cytochrome P450|Cytochrome P450
AT1G05100	2.103	3.4523e-07	MAPKKK18	Protein kinase, ATP binding site|Protein kinase-like domain|Serine/threonine-protein kinase, active site|Serine/threonine- / dual specificity protein kinase, catalytic domain|Protein kinase, catalytic domain|Protein kinase, catalytic domain
AT5G56080	2.1011	0.0036555	ATNAS2	Nicotianamine synthase|Nicotianamine synthase|S-adenosyl-L-methionine-dependent methyltransferase-like|S-adenosyl-L-methionine-dependent methyltransferase-like
AT1G32560	2.0942	0.0067245	-	Late embryogenesis abundant protein, LEA-25/LEA-D113|Late embryogenesis abundant protein, LEA-25/LEA-D113
AT2G37040	2.0934	6.3476e-06	PAL1	Phenylalanine/histidine ammonia-lyases, active site|L-Aspartase-like|Phenylalanine ammonia-lyase|Aromatic amino acid lyase|Phenylalanine ammonia-lyase, shielding domain|Fumarase/histidase, N-terminal
AT2G36590	2.0932	4.2483e-12	ProT3	Amino acid transporter, transmembrane
AT3G48850	2.0913	0.021522	PHT3;2	Mitochondrial carrier domain|Mitochondrial carrier domain|Mitochondrial substrate/solute carrier|Mitochondrial substrate/solute carrier
AT5G53870	2.0881	0.00067107	ENODL1	Cupredoxin|Cupredoxin|Plastocyanin-like|Plastocyanin-like|Plastocyanin-like
AT1G19640	2.0876	0.00062898	JMT	SAM dependent carboxyl methyltransferase|S-adenosyl-L-methionine-dependent methyltransferase-like|S-adenosyl-L-methionine-dependent methyltransferase-like
AT1G64780	2.081	0.0001615	ATAMT1;2	Ammonium transporter AmtB-like domain|Ammonium transporter AmtB-like domain|Ammonium transporter, conserved site|Ammonium transporter|Ammonium transporter|Ammonium/urea transporter
AT4G15248	2.0771	1.2028e-17	-	Zinc finger, B-box|Zinc finger, B-box|Zinc finger, B-box
AT4G17770	2.077	3.6282e-05	ATTPS5	HAD-like domain|HAD-like domain|HAD-superfamily hydrolase, subfamily IIB|Trehalose-phosphatase|Trehalose-phosphatase|Glycosyl transferase, family 20
AT1G60590	2.0743	1.898e-07	-	Pectin lyase fold/virulence factor|Parallel beta-helix repeat|Glycoside hydrolase, family 28|Glycoside hydrolase, family 28|Pectin lyase fold
AT2G42530	2.0729	0.0197	COR15B	-
AT3G03341	2.07	0.0054517	-	-
AT1G19490	2.0681	1.1239e-06	-	Basic-leucine zipper domain|Basic-leucine zipper domain|Basic-leucine zipper domain
AT3G56275	2.0626	3.0018e-13	-//-
AT1G17030	2.0591	0.0040862	-	-
AT1G23205	2.0546	2.7728e-08	-	Pectinesterase inhibitor|Pectinesterase inhibitor|Pectinesterase inhibitor|Pectinesterase inhibitor|Pectinesterase inhibitor
AT3G08860	2.0522	0.00095682	PYD4	Pyridoxal phosphate-dependent transferase|Aminotransferase class-III|Aminotransferase class-III|Aminotransferase class-III|Aminotransferase class-III|Pyridoxal phosphate-dependent transferase, major region, subdomain 1|Pyridoxal phosphate-dependent transferase, major region, subdomain 2
AT5G05270	2.0493	0.00037357	-	Chalcone isomerase|Chalcone isomerase|Chalcone isomerase, orthogonal bundle domain|Chalcone isomerase, 3-layer sandwich|Chalcone isomerase|Chalcone isomerase|Chalcone isomerase, orthogonal bundle domain|Chalcone isomerase, 3-layer sandwich
AT1G43790	2.045	3.1507e-16	TED6	Concanavalin A-like lectin/glucanase, subgroup
AT3G18950	2.044	2.0875e-09	-	G-protein beta WD-40 repeat|WD40-repeat-containing domain|WD40-repeat-containing domain|WD40 repeat|WD40 repeat|WD40 repeat|WD40/YVTN repeat-like-containing domain
AT4G09500	2.0421	1.401e-06	UGT79B7	UDP-glucuronosyl/UDP-glucosyltransferase|UDP-glucuronosyl/UDP-glucosyltransferase|UDP-glucuronosyl/UDP-glucosyltransferase|UDP-glucuronosyl/UDP-glucosyltransferase
AT2G23910	2.0323	2.6197e-05	-	NAD-dependent epimerase/dehydratase|NAD(P)-binding domain
AT3G48460	2.0319	0.00011369	-	Lipase, GDSL|SGNH hydrolase-type esterase domain
AT1G32960	2.0296	3.9412e-05	ATSBT3.3	Peptidase S8, subtilisin, Ser-active site|Peptidase S8, subtilisin, His-active site|Peptidase S8, subtilisin-related|Peptidase S8, subtilisin-related|Proteinase inhibitor I9|Protease-associated domain, PA|Peptidase S8/S53 domain|Peptidase S8/S53 domain|Peptidase S8/S53 domain
AT1G10370	2.0294	0.00033943	GST30	Thioredoxin-like fold|Thioredoxin-like fold|Glutathione S-transferase, C-terminal-like|Glutathione S-transferase, C-terminal-like|Glutathione S-transferase, C-terminal-like|Glutathione S-transferase, C-terminal|Glutathione S-transferase, N-terminal|Glutathione S-transferase, N-terminal
AT2G32610	2.0285	0.0036057	ATCSLB01	Cellulose synthase|Nucleotide-diphospho-sugar transferases
AT5G06090	2.0233	3.8057e-10	ATGPAT7	Phospholipid/glycerol acyltransferase|Phospholipid/glycerol acyltransferase
AT4G12320	2.017	2.2301e-09	CYP706A6	Cytochrome P450, conserved site|Cytochrome P450, E-class, group I|Cytochrome P450|Cytochrome P450|Cytochrome P450|Cytochrome P450
AT5G17040	2.0139	3.5674e-05	UGT78D4	UDP-glucuronosyl/UDP-glucosyltransferase|UDP-glucuronosyl/UDP-glucosyltransferase|UDP-glucuronosyl/UDP-glucosyltransferase
AT3G15500	2.0051	5.6675e-05	ATNAC3	No apical meristem (NAM) protein|No apical meristem (NAM) protein|No apical meristem (NAM) protein
AT3G48510	1.9943	8.8418e-06	-	-
AT1G73010	1.9935	0.0038719	ATPS2	HAD-like domain|HAD-like domain|Phosphatase PHOSPHO-type|Phosphatase PHOSPHO-type|Pyridoxal phosphate phosphatase-related|HAD-superfamily hydrolase, subfamily IB, PSPase-like
AT4G39800	1.9865	9.3182e-06	MI-1-P SYNTHASE	Myo-inositol-1-phosphate synthase, GAPDH-like|Myo-inositol-1-phosphate synthase|Myo-inositol-1-phosphate synthase|Myo-inositol-1-phosphate synthase|NAD(P)-binding domain
AT3G50400	1.9854	5.5308e-17	-	Lipase, GDSL|SGNH hydrolase-type esterase domain
AT1G73480	1.9806	0.00012502	-	Alpha/beta hydrolase, N-terminal|Alpha/Beta hydrolase fold|Alpha/Beta hydrolase fold
AT4G21930	1.9739	0.00012573	-	Senescence regulator
AT3G02670	1.9726	0.00026694	-	-
AT1G09180	1.9658	0.045837	ATSAR1	Small GTPase superfamily, ARF/SAR type|Small GTPase superfamily, ARF/SAR type|Small GTPase superfamily, SAR1-type|Small GTPase superfamily, SAR1-type|Small GTPase superfamily, SAR1-type|Small GTP-binding protein domain|P-loop containing nucleoside triphosphate hydrolase|P-loop containing nucleoside triphosphate hydrolase
AT1G14250	1.9608	5.2578e-06	APY5	Nucleoside phosphatase GDA1/CD39|Nucleoside phosphatase GDA1/CD39
AT1G12030	1.9602	0.00048199	-	Protein of unknown function DUF506, plant|Protein of unknown function DUF506, plant
AT5G01880	1.9497	3.4202e-11	-	Zinc finger, RING-type|Zinc finger, RING-type|Zinc finger, RING-type|Zinc finger, RING/FYVE/PHD-type
AT3G54990	1.9483	0.0010536	SMZ	DNA-binding, integrase-type|AP2/ERF domain|AP2/ERF domain|AP2/ERF domain|AP2/ERF domain|DNA-binding, integrase-type|AP2/ERF domain|AP2/ERF domain|AP2/ERF domain|AP2/ERF domain
AT2G37870	1.9478	3.7508e-12	-	Bifunctional inhibitor/plant lipid transfer protein/seed storage helical domain|Bifunctional inhibitor/plant lipid transfer protein/seed storage helical domain|Bifunctional inhibitor/plant lipid transfer protein/seed storage helical domain|Plant lipid transfer protein/Par allergen
AT5G24655	1.9476	0.0012337	LSU4	-
AT3G29575	1.9447	3.0018e-13	AFP3	Protein of unknown function DUF1675|Protein of unknown function DUF1675|Protein of unknown function DUF1675
AT4G14690	1.9389	0.0007312	ELIP2	Chlorophyll a/b binding protein domain|Chlorophyll A-B binding protein
AT4G30120	1.9369	0.0053465	HMA3	Cation-transporting P-type ATPase, subfamily IB|P-type ATPase, cytoplasmic domain N|P-type ATPase, cytoplasmic domain N|HAD-like domain|HAD-like domain|P-type ATPase, phosphorylation site|P-type ATPase, A domain|P-type ATPase, A domain|Heavy metal-associated domain, HMA|Heavy metal-associated domain, HMA|Cation-transporting P-type ATPase|Cation-transporting P-type ATPase|Divalent cation-transport…
AT1G10585	1.9344	0.00011505	-	Myc-type, basic helix-loop-helix (bHLH) domain|Myc-type, basic helix-loop-helix (bHLH) domain|Myc-type, basic helix-loop-helix (bHLH) domain|Myc-type, basic helix-loop-helix (bHLH) domain
AT3G52740	1.9341	9.1389e-07	-	-
AT1G51090	1.9302	0.0033347	-	Heavy metal-associated domain, HMA|Heavy metal-associated domain, HMA
AT3G30460	1.9269	0.0066211	-	Zinc finger, RING-type|Zinc finger, RING-type|Zinc finger, RING-type|Zinc finger, RING/FYVE/PHD-type
AT5G10930	1.9264	2.2788e-12	CIPK5	NAF/FISL domain|Protein kinase, ATP binding site|Protein kinase-like domain|Serine/threonine-protein kinase, active site|NAF domain|Serine/threonine- / dual specificity protein kinase, catalytic domain|Protein kinase, catalytic domain|Protein kinase, catalytic domain|Calcium/calmodulin-dependent/calcium-dependent protein kinase|KA1 domain/Ssp2 C-terminal domain
AT4G01060	1.9245	0.0010625	ETC3	Myb-like domain|Homeodomain-like|Homeodomain-like|SANT/Myb domain|SANT/Myb domain|Myb-like domain|Homeodomain-like|Homeodomain-like|SANT/Myb domain|SANT/Myb domain|Myb-like domain|Homeodomain-like|Homeodomain-like|SANT/Myb domain|SANT/Myb domain
AT4G31330	1.9142	0.00018845	-	Protein of unknown function DUF599
AT1G06000	1.9089	0.00040689	UGT89C1	UDP-glucuronosyl/UDP-glucosyltransferase|UDP-glucuronosyl/UDP-glucosyltransferase
AT4G23000	1.9047	0.00020277	-	Metallophosphoesterase domain|Metallo-dependent phosphatase-like|Metallo-dependent phosphatase-like
AT5G40210	1.9045	0.0031256	-	Drug/metabolite transporter
AT1G18710	1.9028	0.00021325	AtMYB47	Myb domain|Homeodomain-like|Homeodomain-like|SANT/Myb domain|SANT/Myb domain
AT2G46940	1.9008	0.0008914	-	-
AT2G46790	1.8932	0.0040896	APRR9	CheY-like superfamily|CCT domain|CCT domain|Signal transduction response regulator, receiver domain|CheY-like superfamily|CCT domain|CCT domain|Signal transduction response regulator, receiver domain|Signal transduction response regulator, receiver domain|Signal transduction response regulator, receiver domain
AT1G71520	1.8924	0.0084918	ERF020	DNA-binding, integrase-type|AP2/ERF domain|AP2/ERF domain|AP2/ERF domain|AP2/ERF domain|AP2/ERF domain
AT4G27560	1.8923	5.0497e-05	UGT79B2	UDP-glucuronosyl/UDP-glucosyltransferase|UDP-glucuronosyl/UDP-glucosyltransferase|UDP-glucuronosyl/UDP-glucosyltransferase
AT1G62180	1.8878	2.0298e-06	2002-04-01	Thioredoxin domain|Thioredoxin-like fold|Thioredoxin-like fold|Thioredoxin-like fold|Thioredoxin-independent 5'-adenylylsulphate reductase|Phosphoadenosine phosphosulphate reductase|Rossmann-like alpha/beta/alpha sandwich fold|Thioredoxin domain|Thioredoxin-like fold|Thioredoxin-like fold|Thioredoxin-like fold|Thioredoxin-independent 5'-adenylylsulphate reductase|Phosphoadenosine phosphosulphate …
AT2G32290	1.8856	1.2268e-11	BMY5	Glycoside hydrolase, family 14, conserved site|Glycoside hydrolase, superfamily|Glycoside hydrolase, family 14|Glycoside hydrolase, family 14|Glycoside hydrolase, family 14B, plant|Glycoside hydrolase, catalytic domain
AT1G52342	1.878	0.0002547	-	-
AT4G20820	1.8772	0.0012507	-	FAD-binding, type 2|FAD-binding, type 2|Berberine/berberine-like|FAD linked oxidase, N-terminal|Oxygen oxidoreductase covalent FAD-binding site|CO dehydrogenase flavoprotein-like, FAD-binding, subdomain 2|FAD-binding, type 2, subdomain 1
AT1G02460	1.872	0.00025305	-	Pectin lyase fold/virulence factor|Parallel beta-helix repeat|Glycoside hydrolase, family 28|Pectin lyase fold
AT4G29110	1.8681	0.00034798	-	Protein of unknown function DUF761, plant
AT5G10990	1.868	0.011962	-	Auxin responsive SAUR protein
AT1G78570	1.8659	0.00048526	RHM1	dTDP-4-dehydrorhamnose reductase|dTDP-glucose 4,6-dehydratase|dTDP-glucose 4,6-dehydratase|NAD-dependent epimerase/dehydratase|NAD(P)-binding domain
AT3G28270	1.8624	0.0021863	-	Protein of unknown function DUF677|Protein of unknown function DUF677
AT5G38240	1.8622	0.001095	-	Wall-associated receptor kinase galacturonan-binding domain|Protein kinase, ATP binding site|Protein kinase-like domain|Serine/threonine-protein kinase, active site|Serine-threonine/tyrosine-protein kinase catalytic domain|Protein kinase, catalytic domain
AT2G14095	1.851	0.0097195	-	-
AT4G30097	1.8479	9.4001e-06	-	-
AT5G09930	1.8451	4.3195e-06	ATGCN2	ABC transporter, conserved site|AAA+ ATPase domain|ABC transporter-like|ABC transporter-like|P-loop containing nucleoside triphosphate hydrolase|P-loop containing nucleoside triphosphate hydrolase
AT3G25770	1.8403	0.011864	AOC2	Allene oxide cyclase|Allene oxide cyclase
AT1G64970	1.8363	0.0001069	G-TMT	Tocopherol O-methyltransferase|Methyltransferase type 11|S-adenosyl-L-methionine-dependent methyltransferase-like|S-adenosyl-L-methionine-dependent methyltransferase-like
AT2G34810	1.8352	0.0041104	-	FAD-binding, type 2|FAD-binding, type 2|Berberine/berberine-like|FAD linked oxidase, N-terminal|CO dehydrogenase flavoprotein-like, FAD-binding, subdomain 2
AT1G54790	1.8333	0.00031997	-	Lipase, GDSL|SGNH hydrolase-type esterase domain|Lipase, GDSL|SGNH hydrolase-type esterase domain|Lipase, GDSL|SGNH hydrolase-type esterase domain
AT1G11190	1.8324	9.9428e-08	BFN1	Phospholipase C/P1 nuclease domain|Phospholipase C/P1 nuclease domain|S1/P1 nuclease
AT5G67430	1.8293	1.9237e-05	-	Acyl-CoA N-acyltransferase|Acyl-CoA N-acyltransferase|GNAT domain|GNAT domain
AT2G45570	1.8193	0.0186	CYP76C2	Cytochrome P450, conserved site|Cytochrome P450, E-class, group I|Cytochrome P450|Cytochrome P450|Cytochrome P450|Cytochrome P450
AT2G34790	1.8166	1.6937e-10	MEE23	FAD-binding, type 2|FAD-binding, type 2|Berberine/berberine-like|FAD linked oxidase, N-terminal|CO dehydrogenase flavoprotein-like, FAD-binding, subdomain 2|FAD-binding, type 2, subdomain 1
AT3G28007	1.8134	0.0019852	SWEET4	Major facilitator superfamily domain, general substrate transporter
AT4G21990	1.8117	0.00010988	2003-04-01	Thioredoxin-independent 5'-adenylylsulphate reductase|Phosphoadenosine phosphosulphate reductase|Rossmann-like alpha/beta/alpha sandwich fold|Thioredoxin domain|Thioredoxin-like fold|Thioredoxin-like fold|Thioredoxin-like fold|Thioredoxin-independent 5'-adenylylsulphate reductase|Phosphoadenosine phosphosulphate reductase|Rossmann-like alpha/beta/alpha sandwich fold
AT1G53130	1.8107	0.028548	GRI	Stigma-specific protein Stig1
AT2G23000	1.8075	0.00048234	scpl10	Peptidase S10, serine carboxypeptidase|Peptidase S10, serine carboxypeptidase|Peptidase S10, serine carboxypeptidase|Alpha/Beta hydrolase fold|Alpha/Beta hydrolase fold
AT4G37050	1.8074	0.035224	PLP4	Acyl transferase/acyl hydrolase/lysophospholipase|Patatin/Phospholipase A2-related
AT2G47460	1.8027	0.017847	MYB12	Myb domain|Homeodomain-like|Homeodomain-like|SANT/Myb domain|SANT/Myb domain
AT4G27410	1.8001	5.8051e-14	RD26	No apical meristem (NAM) protein|No apical meristem (NAM) protein|No apical meristem (NAM) protein|No apical meristem (NAM) protein|No apical meristem (NAM) protein|No apical meristem (NAM) protein|No apical meristem (NAM) protein|No apical meristem (NAM) protein
AT1G60750	1.7976	0.0053944	-	NADP-dependent oxidoreductase domain|NADP-dependent oxidoreductase domain|NADP-dependent oxidoreductase domain|Aldo/keto reductase subgroup|Aldo/keto reductase
AT1G48000	1.7954	0.012311	MYB112	Myb domain|Homeodomain-like|Homeodomain-like|SANT/Myb domain|SANT/Myb domain
AT5G17050	1.7858	4.9554e-06	UGT78D2	UDP-glucuronosyl/UDP-glucosyltransferase|UDP-glucuronosyl/UDP-glucosyltransferase|UDP-glucuronosyl/UDP-glucosyltransferase
AT3G55130	1.7828	2.0875e-09	ATWBC19	ABC transporter, conserved site|ABC-2 type transporter|AAA+ ATPase domain|ABC transporter-like|ABC transporter-like|P-loop containing nucleoside triphosphate hydrolase|P-loop containing nucleoside triphosphate hydrolase
AT5G41900	1.7813	0.017486	-	Alpha/beta hydrolase fold-1|Alpha/Beta hydrolase fold|Alpha/Beta hydrolase fold
AT5G59130	1.7748	7.3591e-11	-	Peptidase S8, subtilisin, Ser-active site|Peptidase S8, subtilisin-related|Peptidase S8, subtilisin-related|Proteinase inhibitor I9|Protease-associated domain, PA|Peptidase S8/S53 domain|Peptidase S8/S53 domain|Peptidase S8/S53 domain|Peptidase S8, subtilisin, Ser-active site|Peptidase S8, subtilisin-related|Peptidase S8, subtilisin-related|Proteinase inhibitor I9|Protease-associated domain, PA|P…
AT4G03540	1.7662	5.335e-07	-	Uncharacterised protein family UPF0497, trans-membrane plant|Uncharacterised protein family UPF0497, trans-membrane plant subgroup
AT4G15480	1.766	1.5035e-06	UGT84A1	UDP-glucuronosyl/UDP-glucosyltransferase|UDP-glucuronosyl/UDP-glucosyltransferase|UDP-glucuronosyl/UDP-glucosyltransferase
AT5G08640	1.7622	0.00066507	FLS1	Non-haem dioxygenase N-terminal domain|Oxoglutarate/iron-dependent dioxygenase|Oxoglutarate/iron-dependent dioxygenase|Isopenicillin N synthase-like|Non-haem dioxygenase N-terminal domain|Oxoglutarate/iron-dependent dioxygenase|Oxoglutarate/iron-dependent dioxygenase|Isopenicillin N synthase-like
AT1G05170	1.7512	9.0046e-05	B3GALT2	Domain of unknown function DUF4094|Glycosyl transferase, family 31|Glycosyl transferase, family 31|Domain of unknown function DUF4094|Glycosyl transferase, family 31|Glycosyl transferase, family 31
AT5G07190	1.7512	0.032724	ATS3	Embryo-specific 3|Lipase/lipooxygenase, PLAT/LH2|Embryo-specific 3|Lipase/lipooxygenase, PLAT/LH2
AT4G01525	-1.7542	0.0098187	-//-
AT1G18300	-1.7598	0.010051	atnudt4	NUDIX hydrolase, conserved site|NUDIX hydrolase domain-like|NUDIX hydrolase domain-like|NUDIX hydrolase domain|NUDIX hydrolase domain
AT5G08330	-1.7689	3.7645e-05	TCP21	Transcription factor TCP subgroup|Transcription factor, TCP
AT1G66160	-1.7698	0.0015003	ATCMPG1	Armadillo-type fold|U box domain|U box domain|Armadillo-like helical|Zinc finger, RING/FYVE/PHD-type|Armadillo-type fold|Armadillo-like helical|Zinc finger, RING/FYVE/PHD-type
AT1G05020	-1.7714	0.0033772	AP180	Epsin-like, N-terminal|Epsin-like, N-terminal|AP180 N-terminal homology (ANTH) domain|ENTH/VHS|ENTH/VHS|Clathrin adaptor, phosphoinositide-binding, GAT-like
AT1G73550	-1.7833	0.0038869	-	Bifunctional inhibitor/plant lipid transfer protein/seed storage helical domain|Bifunctional inhibitor/plant lipid transfer protein/seed storage helical domain|Bifunctional inhibitor/plant lipid transfer protein/seed storage helical domain|Bifunctional inhibitor/plant lipid transfer protein/seed storage helical domain|Bifunctional inhibitor/plant lipid transfer protein/seed storage helical domain…
AT4G13575	-1.7939	2.5174e-05	-	-
AT1G68110	-1.8	4.0048e-11	-	Epsin-like, N-terminal|AP180 N-terminal homology (ANTH) domain|ENTH/VHS|ENTH/VHS|Clathrin adaptor, phosphoinositide-binding, GAT-like
AT5G61590	-1.8024	1.5403e-05	ERF107	DNA-binding, integrase-type|AP2/ERF domain|AP2/ERF domain|AP2/ERF domain|AP2/ERF domain|AP2/ERF domain
AT5G46900	-1.8031	3.9523e-06	-	Bifunctional inhibitor/plant lipid transfer protein/seed storage helical domain|Bifunctional inhibitor/plant lipid transfer protein/seed storage helical domain|Bifunctional inhibitor/plant lipid transfer protein/seed storage helical domain
AT2G25735	-1.8069	0.0046971	-	-
AT3G19850	-1.8597	3.9143e-09	-	NPH3 domain|NPH3 domain|BTB/POZ|BTB/POZ fold|BTB/POZ fold|BTB/POZ-like|BTB/POZ-like
AT3G51910	-1.8653	0.036096	AT-HSFA7A	Heat shock factor (HSF)-type, DNA-binding|Heat shock factor (HSF)-type, DNA-binding|Heat shock factor (HSF)-type, DNA-binding|Heat shock factor (HSF)-type, DNA-binding|Winged helix-turn-helix DNA-binding domain|Heat shock transcription factor, plant|Heat shock transcription factor family
AT5G62280	-1.8876	0.0045769	-	Protein of unknown function DUF1442|S-adenosyl-L-methionine-dependent methyltransferase-like
AT2G34600	-1.8885	0.016688	JAZ7	Tify|Tify|Tify
AT1G74440	-1.9027	0.012318	-	Protein of unknown function DUF962
AT5G43890	-1.9042	0.0063808	YUC5	Flavin monooxygenase-like|FAD-dependent pyridine nucleotide-disulphide oxidoreductase|Pyridine nucleotide-disulphide oxidoreductase, class-II
AT5G64401	-1.9061	0.0097502	-	-
AT1G14200	-1.9167	0.030472	-	Zinc finger, RING-type|Zinc finger, RING-type|Zinc finger, RING-type|Zinc finger, RING/FYVE/PHD-type
AT3G05320	-1.9268	0.0049673	-	GDP-fucose protein O-fucosyltransferase
AT4G34770	-1.941	0.0028826	-	Auxin responsive SAUR protein
AT1G69900	-1.9498	0.00014087	-	Actin cross-linking|Protein of unknown function DUF569
AT5G39670	-1.9502	0.016135	CML45	EF-Hand 1, calcium-binding site|EF-hand-like domain|EF-hand-like domain|Calcium-binding EF-hand|Calcium-binding EF-hand
AT2G19970	-1.9525	0.0020785	-	CAP domain|CAP domain|CAP domain|CAP domain|Allergen V5/Tpx-1-related|Allergen V5/Tpx-1-related
AT2G44840	-1.9528	0.014466	ATERF13	DNA-binding, integrase-type|AP2/ERF domain|AP2/ERF domain|AP2/ERF domain|AP2/ERF domain|AP2/ERF domain
AT5G57560	-1.9544	0.011746	TCH4	Xyloglucan endotransglucosylase/hydrolase|Xyloglucan endo-transglycosylase, C-terminal|Concanavalin A-like lectin/glucanases superfamily|Glycoside hydrolase, family 16, active site|Glycoside hydrolase, family 16|Concanavalin A-like lectin/glucanase, subgroup
AT2G17040	-1.9677	0.0078683	anac036	No apical meristem (NAM) protein|No apical meristem (NAM) protein|No apical meristem (NAM) protein
AT1G57990	-1.9687	0.012664	ATPUP18	Domain of unknown function DUF250
AT2G01180	-1.972	0.017161	ATPAP1	Phosphatidic acid phosphatase type 2/haloperoxidase|Phosphatidic acid phosphatase type 2/haloperoxidase|Phosphatidic acid phosphatase type 2/haloperoxidase|Phosphatidic acid phosphatase type 2/haloperoxidase|Lipid phosphate phosphatase, plant|Phosphatidic acid phosphatase type 2/haloperoxidase|Phosphatidic acid phosphatase type 2/haloperoxidase|Phosphatidic acid phosphatase type 2/haloperoxidase|…
AT2G32140	-1.9742	0.0098267	-	Domain of unknown function DUF641, plant|Toll/interleukin-1 receptor homology (TIR) domain|Toll/interleukin-1 receptor homology (TIR) domain|Toll/interleukin-1 receptor homology (TIR) domain|Toll/interleukin-1 receptor homology (TIR) domain|Toll/interleukin-1 receptor homology (TIR) domain
AT5G46890	-1.9769	5.2325e-09	-	Bifunctional inhibitor/plant lipid transfer protein/seed storage helical domain|Bifunctional inhibitor/plant lipid transfer protein/seed storage helical domain|Hydrophobic seed protein
ATCG00400	-1.997	0.0033003	-//-
AT1G61470	-2.0007	0.0029943	CAF1-5	Ribonuclease H-like domain|Ribonuclease H-like domain|Ribonuclease CAF1
AT2G24600	-2.0032	0.042447	-	PGG domain|Ankyrin repeat-containing domain|Ankyrin repeat-containing domain|Ankyrin repeat-containing domain|Ankyrin repeat-containing domain|Ankyrin repeat|Ankyrin repeat|Caskin/Ankyrin repeat-containing protein|PGG domain|Ankyrin repeat-containing domain|Ankyrin repeat-containing domain|Ankyrin repeat-containing domain|Ankyrin repeat-containing domain|Ankyrin repeat|Ankyrin repeat|Caskin/Ankyr…
AT5G28145	-2.0181	0.014879	-//-
AT5G28630	-2.0249	0.00010002	-	-
AT4G29780	-2.0285	0.013385	-	Harbinger transposase-derived nuclease domain
AT4G17490	-2.034	0.0069275	ATERF6	DNA-binding, integrase-type|AP2/ERF domain|AP2/ERF domain|AP2/ERF domain|AP2/ERF domain|AP2/ERF domain
AT5G51780	-2.034	5.7275e-08	BHLH36	Myc-type, basic helix-loop-helix (bHLH) domain|Myc-type, basic helix-loop-helix (bHLH) domain|Myc-type, basic helix-loop-helix (bHLH) domain|Myc-type, basic helix-loop-helix (bHLH) domain|Myc-type, basic helix-loop-helix (bHLH) domain|Achaete-scute transcription factor-related
AT4G13395	-2.0541	0.0017509	DVL10	DVL
AT3G50800	-2.0712	0.00659	-	Protein of unknown function DUF4228
AT5G51190	-2.082	0.00091713	ERF105	DNA-binding, integrase-type|AP2/ERF domain|AP2/ERF domain|AP2/ERF domain|AP2/ERF domain|AP2/ERF domain
AT3G50060	-2.1076	0.0070455	MYB77	Myb domain|Homeodomain-like|Homeodomain-like|SANT/Myb domain
AT5G03360	-2.1081	1.4663e-07	-	C1-like|DC1|C1-like|DC1
AT1G50750	-2.1325	0.020503	-	Aminotransferase-like, plant mobile domain|Protein of unknown function DUF716, TMEM45
AT3G50470	-2.1346	0.031576	HR3	Powdery mildew resistance protein, RPW8 domain|Powdery mildew resistance protein, RPW8 domain
AT1G63030	-2.1614	0.0036779	ddf2	DNA-binding, integrase-type|AP2/ERF domain|AP2/ERF domain|AP2/ERF domain|AP2/ERF domain|AP2/ERF domain|DNA-binding, integrase-type|AP2/ERF domain|AP2/ERF domain|AP2/ERF domain|AP2/ERF domain|AP2/ERF domain
AT4G22517	-2.1682	0.0084292	-	Bifunctional inhibitor/plant lipid transfer protein/seed storage helical domain|Bifunctional inhibitor/plant lipid transfer protein/seed storage helical domain|Hydrophobic seed protein
AT1G21910	-2.2567	0.0030101	DREB26	DNA-binding, integrase-type|AP2/ERF domain|AP2/ERF domain|AP2/ERF domain|AP2/ERF domain|AP2/ERF domain
AT1G65390	-2.277	0.0089795	ATPP2-A5	Phloem protein 2-like|Toll/interleukin-1 receptor homology (TIR) domain|Toll/interleukin-1 receptor homology (TIR) domain|Toll/interleukin-1 receptor homology (TIR) domain|Toll/interleukin-1 receptor homology (TIR) domain|Toll/interleukin-1 receptor homology (TIR) domain|Phloem protein 2-like|Toll/interleukin-1 receptor homology (TIR) domain|Toll/interleukin-1 receptor homology (TIR) domain|Toll/…
AT5G45340	-2.2835	0.007324	CYP707A3	Cytochrome P450, conserved site|Cytochrome P450, E-class, group I|Cytochrome P450|Cytochrome P450|Cytochrome P450|Cytochrome P450|Cytochrome P450, conserved site|Cytochrome P450, E-class, group I|Cytochrome P450|Cytochrome P450|Cytochrome P450|Cytochrome P450
AT3G30720	-2.394	0.0022038	QQS	-
AT4G08950	-2.4376	0.0046967	EXO	Phosphate-induced protein 1
AT3G55240	-2.4474	0.01691	-	Conserved hypothetical protein CHP01589, plant|Conserved hypothetical protein CHP01589, plant
AT2G43620	-2.5695	0.024013	-	Lysozyme-like domain|Chitin-binding, type 1, conserved site|Glycoside hydrolase, family 19|Chitin-binding, type 1|Chitin-binding, type 1|Chitin-binding, type 1|Chitin-binding, type 1|Chitin-binding, type 1|Chitin-binding, type 1|Chitin-binding, type 1|Glycoside hydrolase, family 19, catalytic
AT4G11460	-2.5814	0.035701	CRK30	Protein kinase, ATP binding site|Protein kinase-like domain|Serine/threonine-protein kinase, active site|Gnk2-homologous domain|Gnk2-homologous domain|Serine-threonine/tyrosine-protein kinase catalytic domain|Protein kinase, catalytic domain|Concanavalin A-like lectin/glucanase, subgroup
AT1G77640	-2.6502	0.00033659	ERF013	DNA-binding, integrase-type|AP2/ERF domain|AP2/ERF domain|AP2/ERF domain|AP2/ERF domain|AP2/ERF domain
AT1G10550	-2.6926	1.1212e-08	XTH33	Xyloglucan endotransglucosylase/hydrolase|Xyloglucan endo-transglycosylase, C-terminal|Concanavalin A-like lectin/glucanases superfamily|Glycoside hydrolase, family 16|Concanavalin A-like lectin/glucanase, subgroup
AT4G12545	-2.7047	5.9986e-07	-	Bifunctional inhibitor/plant lipid transfer protein/seed storage helical domain|Bifunctional inhibitor/plant lipid transfer protein/seed storage helical domain|Hydrophobic seed protein
AT3G19040	-2.8165	0.01602	TAF1	Transcription initiation factor TFIID subunit 1, domain of unknown function|Bromodomain, conserved site|Bromodomain|Bromodomain|Bromodomain|Bromodomain|Bromodomain|Bromodomain|Ubiquitin|Ubiquitin|Ubiquitin|Ubiquitin-related domain
AT5G61610	-2.8276	0.00090863	-	Oleosin
AT4G23140	-2.8818	6.701e-06	CRK6	Protein kinase, ATP binding site|Protein kinase-like domain|Serine/threonine-protein kinase, active site|Gnk2-homologous domain|Gnk2-homologous domain|Protein kinase, catalytic domain|Protein kinase, catalytic domain|Concanavalin A-like lectin/glucanase, subgroup|Protein kinase, ATP binding site|Protein kinase-like domain|Serine/threonine-protein kinase, active site|Gnk2-homologous domain|Gnk2-ho…
AT4G08040	-3.0301	2.3362e-11	ACS11	Pyridoxal phosphate-dependent transferase|Aminotransferase, class I/classII|Aminotransferases, class-I, pyridoxal-phosphate-binding site|Pyridoxal phosphate-dependent transferase, major region, subdomain 1|Pyridoxal phosphate-dependent transferase, major region, subdomain 2
AT1G33760	-3.5778	0.00071942	ERF022	DNA-binding, integrase-type|AP2/ERF domain|AP2/ERF domain|AP2/ERF domain|AP2/ERF domain|AP2/ERF domain
AT5G25190	-3.6933	0.0013972	ERF003	DNA-binding, integrase-type|AP2/ERF domain|AP2/ERF domain|AP2/ERF domain|AP2/ERF domain|AP2/ERF domain
AT1G60960	-4.1893	3.4005e-07	IRT3	Zinc/iron permease, fungal/plant|Zinc/iron permease

## Sheet: Enrichment analysis
GO molecular function
source	term_name	term_id	adjusted_p_value	negative_log10_of_adjusted_p_value	term_size	query_size	intersection_size	effective_domain_size	intersections
GO:MF	nutrient reservoir activity	GO:0045735	4.71667e-11	10.3264	27	227	10	21418	AT4G27140,AT4G27170,AT4G27160,AT5G54740,AT1G03880,AT4G27150,AT4G28520,AT5G44120,AT5G24770,AT5G24780
GO:MF	monooxygenase activity	GO:0004497	9.43824e-05	4.02511	349	227	17	21418	AT4G31970,AT3G26190,AT5G55240,AT4G26740,AT3G12900,AT2G33380,AT4G31940,AT5G24150,AT5G24155,AT1G19630,AT3G19270,AT5G52320,AT1G62540,AT1G64940,AT5G07990,AT2G29090,AT4G12320
GO:MF	mannan synthase activity	GO:0051753	0.000145542	3.83701	27	227	6	21418	AT4G16590,AT4G24000,AT4G23990,AT2G32620,AT4G24010,AT2G32610
GO:MF	beta-1,4-mannosyltransferase activity	GO:0019187	0.000145542	3.83701	27	227	6	21418	AT4G16590,AT4G24000,AT4G23990,AT2G32620,AT4G24010,AT2G32610
GO:MF	oxidoreductase activity, acting on paired donors, with incorporation or reduction of molecular oxygen	GO:0016705	0.000269662	3.56918	420	227	18	21418	AT4G31970,AT3G26190,AT5G55240,AT4G26740,AT3G12900,AT5G43935,AT4G31940,AT5G24150,AT5G24155,AT1G19630,AT4G22880,AT3G19270,AT5G52320,AT1G62540,AT1G64940,AT5G07990,AT2G29090,AT4G12320
GO:MF	oxidoreductase activity	GO:0016491	0.000293517	3.53237	1712	227	41	21418	AT4G31970,AT3G56350,AT3G26190,AT1G49570,AT5G05340,AT5G55240,AT4G26740,AT3G12900,AT2G33380,AT2G38240,AT1G54870,AT5G43935,AT4G31940,AT5G24150,AT3G17790,AT4G37990,AT2G39800,AT3G55970,AT5G24155,AT1G19630,AT5G42800,AT5G05390,AT4G31870,AT1G48130,AT4G22880,AT1G09500,AT1G01580,AT1G32350,AT3G19270,AT5G52320,AT1G62540,AT4G04610,AT1G64940,AT2G19900,AT2G29350,AT1G03020,AT5G07990,AT2G29090,AT5G53870,AT2G23910…
GO:MF	mannosyltransferase activity	GO:0000030	0.00195317	2.70926	41	227	6	21418	AT4G16590,AT4G24000,AT4G23990,AT2G32620,AT4G24010,AT2G32610
GO:MF	oxidoreductase activity, acting on paired donors, with incorporation or reduction of molecular oxygen, NAD(P)H as one donor, and incorporation of one atom of oxygen	GO:0016709	0.00210157	2.67746	150	227	10	21418	AT4G31970,AT3G12900,AT4G31940,AT5G24150,AT5G24155,AT3G19270,AT1G62540,AT1G64940,AT5G07990,AT2G29090
GO:MF	UDP-glycosyltransferase activity	GO:0008194	0.00294847	2.5304	312	227	14	21418	AT4G14090,AT2G22590,AT5G54060,AT2G11810,AT4G24000,AT4G23990,AT2G32620,AT4G24010,AT2G36750,AT1G56600,AT1G32900,AT4G09500,AT2G32610,AT5G17040
GO:MF	cellulose synthase activity	GO:0016759	0.00381281	2.41876	27	227	5	21418	AT4G24000,AT4G23990,AT2G32620,AT4G24010,AT2G32610
GO:MF	cellulose synthase (UDP-forming) activity	GO:0016760	0.00381281	2.41876	27	227	5	21418	AT4G24000,AT4G23990,AT2G32620,AT4G24010,AT2G32610
GO:MF	plant seed peroxidase activity	GO:1990137	0.0102463	1.98943	6	227	3	21418	AT5G55240,AT4G26740,AT2G33380
GO:MF	18-hydroxyoleate peroxygenase activity	GO:0102070	0.0102463	1.98943	6	227	3	21418	AT5G55240,AT4G26740,AT2G33380
GO:MF	heme binding	GO:0020037	0.0404846	1.39271	396	227	14	21418	AT4G31970,AT3G26190,AT1G49570,AT5G05340,AT4G26740,AT4G31940,AT2G47770,AT1G19630,AT3G19270,AT5G52320,AT1G64940,AT5G07990,AT2G29090,AT4G12320
GO:MF	scopolin beta-glucosidase activity	GO:0102483	0.0494098	1.30619	45	227	5	21418	AT3G21370,AT3G60140,AT2G44460,AT1G47600,AT1G51470
GO:MF	linoleic acid epoxygenase activity	GO:0071614	0.0499285	1.30165	2	227	2	21418	AT5G55240,AT4G26740
GO:MF	galactose binding	GO:0005534	0.0499285	1.30165	2	227	2	21418	AT2G42540,AT2G42530
GO biological process
source	term_name	term_id	adjusted_p_value	negative_log10_of_adjusted_p_value	term_size	query_size	intersection_size	effective_domain_size	intersections
GO:BP	response to stimulus	GO:0050896	1.55523e-14	13.8082	6679	242	133	23052	AT1G03880,AT1G47540,AT4G31970,AT4G25140,AT3G56350,AT4G28520,AT1G49570,AT2G39030,AT3G10185,AT5G05340,AT4G34550,AT2G15010,AT5G48850,AT5G55240,AT1G72260,AT3G44860,AT5G44120,AT5G40990,AT2G20880,AT4G26740,AT1G66390,AT3G12900,AT4G05100,AT1G56650,AT5G43840,AT5G40420,AT1G61800,AT2G33380,AT2G38240,AT3G21370,AT5G22470,AT3G60140,AT5G43935,AT5G46830,AT2G21490,AT5G26220,AT3G49580,AT5G13170,AT2G42540,AT5G59310…
GO:BP	response to chemical	GO:0042221	5.5354e-14	13.2569	3280	242	86	23052	AT1G03880,AT4G31970,AT3G56350,AT4G28520,AT1G49570,AT2G39030,AT3G10185,AT5G05340,AT3G44860,AT5G44120,AT5G40990,AT2G20880,AT3G12900,AT4G05100,AT1G56650,AT1G61800,AT2G33380,AT2G38240,AT2G21490,AT5G26220,AT3G49580,AT5G13170,AT2G42540,AT5G59310,AT2G29470,AT1G52690,AT4G31940,AT3G03660,AT4G09600,AT1G02820,AT2G47770,AT3G17790,AT1G05510,AT2G39800,AT3G49570,AT5G54060,AT3G55970,AT1G07430,AT5G19700,AT5G66400…
GO:BP	flavonoid biosynthetic process	GO:0009813	4.7603e-12	11.3224	81	242	15	23052	AT1G56650,AT2G38240,AT5G43935,AT4G14090,AT3G62610,AT5G54060,AT3G55970,AT3G29590,AT5G42800,AT4G22880,AT4G09820,AT5G17220,AT3G55120,AT5G07990,AT5G05270
GO:BP	response to oxygen-containing compound	GO:1901700	6.83965e-12	11.165	1751	242	57	23052	AT1G03880,AT3G56350,AT4G28520,AT2G39030,AT3G10185,AT3G44860,AT5G44120,AT5G40990,AT2G20880,AT4G05100,AT1G56650,AT1G61800,AT2G33380,AT2G38240,AT2G21490,AT5G13170,AT2G42540,AT5G59310,AT1G52690,AT4G09600,AT1G02820,AT2G47770,AT3G17790,AT1G05510,AT2G39800,AT5G54060,AT3G55970,AT1G07430,AT5G66400,AT5G52300,AT5G59220,AT3G50980,AT1G48130,AT2G18050,AT5G24770,AT4G22880,AT5G37300,AT1G22770,AT4G09820,AT5G06760…
GO:BP	flavonoid metabolic process	GO:0009812	1.6778e-10	9.77526	102	242	15	23052	AT1G56650,AT2G38240,AT5G43935,AT4G14090,AT3G62610,AT5G54060,AT3G55970,AT3G29590,AT5G42800,AT4G22880,AT4G09820,AT5G17220,AT3G55120,AT5G07990,AT5G05270
GO:BP	response to water deprivation	GO:0009414	1.28935e-09	8.88963	408	242	25	23052	AT2G20880,AT2G33380,AT2G21490,AT2G42540,AT5G59310,AT1G52690,AT1G02820,AT2G39800,AT5G66400,AT5G52300,AT5G59220,AT3G50980,AT1G48130,AT2G18050,AT5G37300,AT5G06760,AT1G52890,AT1G64660,AT1G56600,AT5G52310,AT1G32560,AT2G37040,AT1G19490,AT1G10370,AT3G15500
GO:BP	response to water	GO:0009415	2.08211e-09	8.6815	417	242	25	23052	AT2G20880,AT2G33380,AT2G21490,AT2G42540,AT5G59310,AT1G52690,AT1G02820,AT2G39800,AT5G66400,AT5G52300,AT5G59220,AT3G50980,AT1G48130,AT2G18050,AT5G37300,AT5G06760,AT1G52890,AT1G64660,AT1G56600,AT5G52310,AT1G32560,AT2G37040,AT1G19490,AT1G10370,AT3G15500
GO:BP	response to inorganic substance	GO:0010035	2.83184e-09	8.54793	983	242	38	23052	AT3G56350,AT2G20880,AT3G12900,AT1G56650,AT2G33380,AT2G21490,AT5G26220,AT2G42540,AT5G59310,AT1G52690,AT4G31940,AT1G02820,AT3G17790,AT2G39800,AT5G66400,AT5G52300,AT5G59220,AT3G50980,AT1G56160,AT1G48130,AT2G18050,AT5G24770,AT5G37300,AT4G33020,AT1G22770,AT5G06760,AT1G36370,AT1G52890,AT1G03020,AT1G64660,AT1G56600,AT5G52310,AT5G56080,AT1G32560,AT2G37040,AT1G19490,AT1G10370,AT3G15500
GO:BP	response to abiotic stimulus	GO:0009628	6.43755e-09	8.19128	2249	242	60	23052	AT4G31970,AT4G25140,AT4G34550,AT2G20880,AT1G66390,AT5G43840,AT5G40420,AT1G61800,AT2G33380,AT3G21370,AT3G60140,AT5G43935,AT5G46830,AT2G21490,AT3G49580,AT5G13170,AT2G42540,AT5G59310,AT3G27025,AT1G52690,AT2G44460,AT1G02820,AT2G47770,AT2G39800,AT3G62610,AT5G66400,AT3G21890,AT5G20150,AT5G52300,AT5G59220,AT4G21440,AT5G09530,AT3G02040,AT3G50980,AT3G22840,AT4G31870,AT1G48130,AT2G18050,AT5G37300,AT1G22770…
GO:BP	response to acid chemical	GO:0001101	9.90068e-09	8.00433	448	242	25	23052	AT2G20880,AT2G33380,AT2G21490,AT2G42540,AT5G59310,AT1G52690,AT1G02820,AT2G39800,AT5G66400,AT5G52300,AT5G59220,AT3G50980,AT1G48130,AT2G18050,AT5G37300,AT5G06760,AT1G52890,AT1G64660,AT1G56600,AT5G52310,AT1G32560,AT2G37040,AT1G19490,AT1G10370,AT3G15500
GO:BP	response to lipid	GO:0033993	1.18913e-08	7.92477	982	242	37	23052	AT1G03880,AT4G28520,AT2G39030,AT3G10185,AT3G44860,AT5G44120,AT4G05100,AT1G56650,AT2G33380,AT2G38240,AT2G21490,AT5G13170,AT2G42540,AT5G59310,AT4G09600,AT2G47770,AT1G05510,AT5G54060,AT3G55970,AT1G07430,AT5G66400,AT5G52300,AT5G59220,AT3G50980,AT5G24770,AT4G22880,AT5G37300,AT4G09820,AT5G24780,AT5G59845,AT4G25580,AT3G51810,AT1G56600,AT5G52310,AT1G05100,AT2G42530,AT3G15500
GO:BP	response to endogenous stimulus	GO:0009719	2.94008e-08	7.53164	1665	242	49	23052	AT1G03880,AT4G28520,AT2G39030,AT3G10185,AT3G44860,AT5G44120,AT5G40990,AT2G20880,AT4G05100,AT1G56650,AT2G33380,AT2G38240,AT2G21490,AT5G13170,AT2G42540,AT5G59310,AT3G03660,AT4G09600,AT2G47770,AT1G05510,AT5G54060,AT3G55970,AT1G07430,AT5G66400,AT3G51200,AT5G52300,AT5G59220,AT2G22240,AT3G50980,AT1G56160,AT5G24770,AT4G22880,AT5G37300,AT4G09820,AT1G36370,AT5G24780,AT5G59845,AT4G25580,AT5G61890,AT3G55120…
GO:BP	response to hormone	GO:0009725	4.46961e-08	7.34973	1627	242	48	23052	AT1G03880,AT4G28520,AT2G39030,AT3G10185,AT3G44860,AT5G44120,AT5G40990,AT2G20880,AT4G05100,AT1G56650,AT2G33380,AT2G38240,AT2G21490,AT5G13170,AT2G42540,AT5G59310,AT3G03660,AT4G09600,AT2G47770,AT1G05510,AT5G54060,AT3G55970,AT1G07430,AT5G66400,AT3G51200,AT5G52300,AT5G59220,AT2G22240,AT3G50980,AT1G56160,AT5G24770,AT4G22880,AT5G37300,AT4G09820,AT5G24780,AT5G59845,AT4G25580,AT5G61890,AT3G55120,AT3G51810…
GO:BP	secondary metabolic process	GO:0019748	7.28348e-08	7.13766	376	242	22	23052	AT5G05340,AT5G48850,AT3G12900,AT3G21370,AT3G60140,AT2G29470,AT4G31940,AT2G44460,AT4G14090,AT4G37990,AT5G05390,AT1G56160,AT4G22880,AT4G09820,AT5G17220,AT1G65060,AT1G47600,AT1G62540,AT5G41040,AT5G13580,AT2G37040,AT1G10370
GO:BP	negative regulation of DNA-templated transcription, initiation	GO:2000143	5.87024e-07	6.23134	6	242	5	23052	AT5G40790,AT5G50360,AT3G27250,AT5G40800,AT5G63350
GO:BP	response to stress	GO:0006950	2.33012e-06	5.63262	4030	242	80	23052	AT1G47540,AT4G31970,AT4G25140,AT3G56350,AT1G49570,AT2G39030,AT5G05340,AT2G15010,AT5G48850,AT5G55240,AT1G72260,AT3G44860,AT5G40990,AT2G20880,AT4G26740,AT1G56650,AT5G43840,AT5G40420,AT2G33380,AT2G38240,AT3G21370,AT5G22470,AT3G60140,AT5G46830,AT2G21490,AT3G49580,AT5G13170,AT2G42540,AT5G59310,AT1G52690,AT4G31940,AT2G44460,AT1G02820,AT2G47770,AT2G45130,AT3G17790,AT2G39800,AT3G55970,AT5G66400,AT5G20150…
GO:BP	response to osmotic stress	GO:0006970	4.19605e-06	5.37716	554	242	24	23052	AT2G20880,AT2G33380,AT3G21370,AT3G60140,AT5G46830,AT3G49580,AT5G13170,AT2G42540,AT5G59310,AT2G44460,AT1G02820,AT2G47770,AT2G39800,AT5G52300,AT4G21440,AT5G37300,AT5G06760,AT5G24120,AT1G56600,AT5G52310,AT1G05100,AT1G32560,AT3G48850,AT1G10370
GO:BP	response to organic substance	GO:0010033	3.48407e-05	4.45791	2126	242	50	23052	AT1G03880,AT4G28520,AT2G39030,AT3G10185,AT3G44860,AT5G44120,AT5G40990,AT2G20880,AT4G05100,AT1G56650,AT1G61800,AT2G33380,AT2G38240,AT2G21490,AT5G13170,AT2G42540,AT5G59310,AT3G03660,AT4G09600,AT2G47770,AT1G05510,AT5G54060,AT3G55970,AT1G07430,AT5G66400,AT3G51200,AT5G52300,AT5G59220,AT2G22240,AT3G50980,AT1G56160,AT5G24770,AT4G22880,AT5G37300,AT4G09820,AT1G36370,AT5G24780,AT5G59845,AT4G25580,AT5G61890…
GO:BP	anthocyanin-containing compound biosynthetic process	GO:0009718	3.5177e-05	4.45374	33	242	7	23052	AT1G56650,AT4G14090,AT5G54060,AT3G29590,AT5G42800,AT4G22880,AT4G09820
GO:BP	phenylpropanoid metabolic process	GO:0009698	4.55566e-05	4.34145	148	242	12	23052	AT5G05340,AT3G12900,AT4G31940,AT4G14090,AT4G37990,AT5G05390,AT4G22880,AT4G09820,AT1G65060,AT5G41040,AT5G13580,AT2G37040
GO:BP	anthocyanin-containing compound metabolic process	GO:0046283	4.57205e-05	4.33989	51	242	8	23052	AT1G56650,AT4G14090,AT5G54060,AT3G29590,AT5G42800,AT4G22880,AT4G09820,AT5G17220
GO:BP	response to karrikin	GO:0080167	7.71104e-05	4.11289	126	242	11	23052	AT1G66390,AT1G61800,AT2G44460,AT3G22840,AT4G31870,AT1G22770,AT3G55120,AT2G37040,AT5G05270,AT2G23910,AT1G10370
GO:BP	response to abscisic acid	GO:0009737	0.000128493	3.89112	615	242	23	23052	AT1G03880,AT4G28520,AT5G44120,AT4G05100,AT2G33380,AT2G21490,AT5G13170,AT2G42540,AT5G59310,AT2G47770,AT1G05510,AT1G07430,AT5G66400,AT5G52300,AT5G59220,AT3G50980,AT5G37300,AT4G25580,AT3G51810,AT1G56600,AT5G52310,AT1G05100,AT2G42530
GO:BP	pigment biosynthetic process	GO:0046148	0.000150684	3.82193	165	242	12	23052	AT1G56650,AT5G43935,AT3G20160,AT4G14090,AT3G62610,AT5G54060,AT3G29590,AT5G42800,AT3G22840,AT4G22880,AT4G09820,AT5G17220
GO:BP	regulation of DNA-templated transcription, initiation	GO:2000142	0.000152035	3.81806	25	242	6	23052	AT5G40790,AT5G50360,AT3G27250,AT5G40800,AT5G24120,AT5G63350
GO:BP	response to alcohol	GO:0097305	0.000166112	3.7796	624	242	23	23052	AT1G03880,AT4G28520,AT5G44120,AT4G05100,AT2G33380,AT2G21490,AT5G13170,AT2G42540,AT5G59310,AT2G47770,AT1G05510,AT1G07430,AT5G66400,AT5G52300,AT5G59220,AT3G50980,AT5G37300,AT4G25580,AT3G51810,AT1G56600,AT5G52310,AT1G05100,AT2G42530
GO:BP	response to salt stress	GO:0009651	0.000575269	3.24013	474	242	19	23052	AT2G20880,AT2G33380,AT3G21370,AT3G60140,AT5G46830,AT3G49580,AT2G42540,AT5G59310,AT2G44460,AT1G02820,AT2G47770,AT2G39800,AT5G52300,AT5G37300,AT5G24120,AT1G56600,AT5G52310,AT3G48850,AT1G10370
GO:BP	phenylpropanoid biosynthetic process	GO:0009699	0.00105561	2.9765	102	242	9	23052	AT5G05340,AT3G12900,AT4G31940,AT4G37990,AT4G22880,AT4G09820,AT5G41040,AT5G13580,AT2G37040
GO:BP	secondary metabolite biosynthetic process	GO:0044550	0.00139182	2.85642	168	242	11	23052	AT5G05340,AT5G48850,AT3G12900,AT4G31940,AT4G37990,AT4G22880,AT4G09820,AT1G62540,AT5G41040,AT5G13580,AT2G37040
GO:BP	pigment metabolic process	GO:0042440	0.00145309	2.83771	204	242	12	23052	AT1G56650,AT5G43935,AT3G20160,AT4G14090,AT3G62610,AT5G54060,AT3G29590,AT5G42800,AT3G22840,AT4G22880,AT4G09820,AT5G17220
GO:BP	aging	GO:0007568	0.00207305	2.68339	175	242	11	23052	AT5G13170,AT2G42540,AT5G19700,AT5G52300,AT5G59220,AT1G73220,AT4G18425,AT2G29350,AT5G52310,AT1G05100,AT2G42530
GO:BP	seed maturation	GO:0010431	0.00254249	2.59474	85	242	8	23052	AT1G03880,AT4G28520,AT5G44120,AT4G26740,AT5G13170,AT1G07430,AT1G48130,AT2G29090
GO:BP	cellular response to nutrient levels	GO:0031669	0.00336706	2.47275	184	242	11	23052	AT5G48850,AT3G49580,AT2G45130,AT5G20150,AT2G11810,AT2G22240,AT1G56160,AT1G69480,AT1G64660,AT3G05630,AT3G08860
GO:BP	plant organ senescence	GO:0090693	0.0050005	2.30099	156	242	10	23052	AT5G13170,AT2G42540,AT5G19700,AT5G52300,AT5G59220,AT1G73220,AT4G18425,AT5G52310,AT1G05100,AT2G42530
GO:BP	mannosylation	GO:0097502	0.00512902	2.28997	44	242	6	23052	AT4G16590,AT4G24000,AT4G23990,AT2G32620,AT4G24010,AT2G32610
GO:BP	oxylipin metabolic process	GO:0031407	0.00542016	2.26599	26	242	5	23052	AT5G55240,AT4G26740,AT2G33380,AT5G48880,AT1G19640
GO:BP	response to jasmonic acid	GO:0009753	0.00615884	2.2105	196	242	11	23052	AT2G39030,AT3G44860,AT1G56650,AT2G38240,AT5G54060,AT3G55970,AT5G24770,AT4G22880,AT4G09820,AT5G24780,AT3G15500
GO:BP	response to fatty acid	GO:0070542	0.00745767	2.1274	200	242	11	23052	AT2G39030,AT3G44860,AT1G56650,AT2G38240,AT5G54060,AT3G55970,AT5G24770,AT4G22880,AT4G09820,AT5G24780,AT3G15500
GO:BP	plant-type primary cell wall biogenesis	GO:0009833	0.00796054	2.09906	28	242	5	23052	AT4G24000,AT4G23990,AT2G32620,AT4G24010,AT2G32610
GO:BP	lipid storage	GO:0019915	0.00953697	2.02059	29	242	5	23052	AT4G25140,AT4G26740,AT5G40420,AT2G25890,AT1G05510
GO:BP	cellular response to starvation	GO:0009267	0.0101185	1.99488	169	242	10	23052	AT5G48850,AT3G49580,AT2G45130,AT5G20150,AT2G11810,AT2G22240,AT1G56160,AT1G69480,AT1G64660,AT3G05630
GO:BP	cellular response to chemical stimulus	GO:0070887	0.0130951	1.88289	1756	242	38	23052	AT1G03880,AT4G31970,AT3G56350,AT4G28520,AT1G49570,AT3G10185,AT5G05340,AT5G44120,AT5G40990,AT2G20880,AT1G56650,AT2G38240,AT3G49580,AT5G13170,AT4G31940,AT3G03660,AT4G09600,AT3G49570,AT5G54060,AT3G55970,AT1G07430,AT5G20150,AT5G52300,AT5G59220,AT3G02040,AT1G56160,AT4G31870,AT1G48130,AT4G09820,AT1G36370,AT5G20790,AT5G59845,AT5G61890,AT5G24120,AT5G48880,AT1G64660,AT1G05100,AT3G15500
GO:BP	response to toxic substance	GO:0009636	0.0136716	1.86418	342	242	14	23052	AT3G56350,AT1G49570,AT5G05340,AT1G56650,AT3G49580,AT2G29470,AT3G49570,AT5G19700,AT4G31870,AT1G48130,AT5G17220,AT2G36750,AT5G02780,AT1G10370
GO:BP	defense response to insect	GO:0002213	0.0184185	1.73475	33	242	5	23052	AT2G38240,AT3G55970,AT4G31870,AT5G24770,AT2G29350
GO:BP	multicellular organism development	GO:0007275	0.0196599	1.70642	2864	242	53	23052	AT5G54740,AT1G03880,AT4G25140,AT3G56350,AT4G28520,AT4G34550,AT5G44120,AT4G26740,AT2G27380,AT5G40420,AT5G13170,AT2G42540,AT3G03660,AT5G50800,AT1G05510,AT2G39800,AT3G62610,AT1G07430,AT5G19700,AT3G21890,AT3G58060,AT5G52300,AT5G59220,AT1G73220,AT1G60190,AT5G09530,AT2G22240,AT1G19630,AT3G22840,AT1G48130,AT1G22770,AT4G09820,AT3G17520,AT5G06760,AT1G65060,AT5G48920,AT1G64110,AT4G18425,AT1G52030,AT5G61890…
GO:BP	cellular response to extracellular stimulus	GO:0031668	0.0214625	1.66832	224	242	11	23052	AT5G48850,AT3G49580,AT2G45130,AT5G20150,AT2G11810,AT2G22240,AT1G56160,AT1G69480,AT1G64660,AT3G05630,AT3G08860
GO:BP	leaf senescence	GO:0010150	0.0234567	1.62973	149	242	9	23052	AT5G13170,AT2G42540,AT5G19700,AT5G52300,AT5G59220,AT1G73220,AT5G52310,AT1G05100,AT2G42530
GO:BP	cellular response to external stimulus	GO:0071496	0.02735	1.56304	230	242	11	23052	AT5G48850,AT3G49580,AT2G45130,AT5G20150,AT2G11810,AT2G22240,AT1G56160,AT1G69480,AT1G64660,AT3G05630,AT3G08860
GO:BP	response to cold	GO:0009409	0.0352358	1.45302	422	242	15	23052	AT4G25140,AT5G40420,AT2G33380,AT2G21490,AT2G42540,AT1G52690,AT5G66400,AT5G52300,AT3G50980,AT3G22840,AT1G22770,AT5G06760,AT1G56600,AT5G52310,AT2G42530
GO:BP	response to nutrient levels	GO:0031667	0.0373317	1.42792	238	242	11	23052	AT5G48850,AT3G49580,AT2G45130,AT5G20150,AT2G11810,AT2G22240,AT1G56160,AT1G69480,AT1G64660,AT3G05630,AT3G08860
GO:BP	mitotic cytokinesis	GO:0000281	0.0424475	1.37215	39	242	5	23052	AT4G24000,AT4G23990,AT2G32620,AT4G24010,AT2G32610
GO:BP	multicellular organismal reproductive process	GO:0048609	0.0447267	1.34943	201	242	10	23052	AT1G03880,AT4G28520,AT5G44120,AT4G26740,AT5G13170,AT5G50800,AT1G07430,AT1G48130,AT1G64110,AT2G29090
GO:BP	cellular carbohydrate biosynthetic process	GO:0034637	0.0467418	1.33029	244	242	11	23052	AT1G54870,AT2G22240,AT4G24000,AT4G39210,AT4G23990,AT2G32620,AT4G24010,AT5G41040,AT1G32900,AT4G17770,AT2G32610
GO cellular component
source	term_name	term_id	adjusted_p_value	negative_log10_of_adjusted_p_value	term_size	query_size	intersection_size	effective_domain_size	intersections
GO:CC	lipid droplet	GO:0005811	0.000302832	3.5188	58	212	7	21121	AT4G25140,AT5G55240,AT4G26740,AT5G40420,AT2G33380,AT2G25890,AT1G05510
GO:CC	monolayer-surrounded lipid storage body	GO:0012511	0.000372419	3.42897	22	212	5	21121	AT4G25140,AT4G26740,AT5G40420,AT2G33380,AT2G25890
GO:CC	protein storage vacuole	GO:0000326	0.0125786	1.90037	23	212	4	21121	AT1G03880,AT4G28520,AT5G44120,AT1G73190
GO:CC	storage vacuole	GO:0000322	0.0125786	1.90037	23	212	4	21121	AT1G03880,AT4G28520,AT5G44120,AT1G73190
KEGG
source	term_name	term_id	adjusted_p_value	negative_log10_of_adjusted_p_value	term_size	query_size	intersection_size	effective_domain_size	intersections
KEGG	Flavonoid biosynthesis	KEGG:00941	4.14611e-05	4.38236	25	74	6	4934	AT5G43935,AT5G42800,AT4G22880,AT3G55120,AT5G07990,AT5G05270
KEGG	Biosynthesis of various plant secondary metabolites	KEGG:00999	0.00127195	2.89553	64	74	7	4934	AT4G31970,AT3G12900,AT3G21370,AT3G60140,AT4G31940,AT2G44460,AT5G56080
KEGG	Cutin, suberine and wax biosynthesis	KEGG:00073	0.00628337	2.20181	37	74	5	4934	AT5G55240,AT4G26740,AT2G33380,AT5G37300,AT5G41040
KEGG	Anthocyanin biosynthesis	KEGG:00942	0.00702356	2.15344	2	74	2	4934	AT4G14090,AT5G54060
KEGG	Biosynthesis of secondary metabolites	KEGG:01110	0.00803013	2.09528	1258	74	33	4934	AT1G49570,AT5G05340,AT3G21370,AT3G60140,AT5G43935,AT2G44460,AT3G20160,AT4G14090,AT5G24150,AT4G37990,AT2G39800,AT2G22240,AT5G42800,AT4G39210,AT1G48130,AT4G22880,AT3G21720,AT3G19270,AT1G65060,AT1G36370,AT2G36750,AT5G48880,AT3G55120,AT5G07990,AT3G05630,AT1G32900,AT2G29090,AT2G37040,AT1G19640,AT4G17770,AT3G08860,AT5G05270,AT5G06090
KEGG	Glutathione metabolism	KEGG:00480	0.0254654	1.59405	103	74	7	4934	AT5G26220,AT2G29470,AT4G31870,AT1G48130,AT5G17220,AT5G02780,AT1G10370

## Sheet: TF DEGs
AP2/EREBP, APETALA2/Ethylene-responsive element binding protein family
Gene_ID	Gene_Name	Description	log2FC
at2g20880	ERF53	AP2 domain-containing transcription factor, putative | chr2:8985973-8987263 FORWARD	4.3891
at5g61890	ERF114	AP2 domain-containing transcription factor family protein | chr5:24852639-24853910 REVERSE	2.2151
at3g54990	SMZ	Symbols: SMZ | SMZ (SCHLAFMUTZE); DNA binding / transcription factor | chr3:20373718-20376522 REVERSE	1.9483
at1g71520		AP2 domain-containing transcription factor, putative | chr1:26938525-26939106 FORWARD	1.8924
at1g63030	DDF2	Symbols: ddf2 | ddf2 (DWARF AND DELAYED FLOWERING 2); DNA binding / transcription factor | chr1:23367407-23368410 REVERSE	-2.1614
at1g21910	DREB26	AP2 domain-containing transcription factor family protein | chr1:7696536-7697699 FORWARD	-2.2567
at1g77640		AP2 domain-containing transcription factor, putative | chr1:29178737-29179675 FORWARD	-2.6502
at1g33760	ERF022	AP2 domain-containing transcription factor, putative | chr1:12237878-12238598 FORWARD	-3.5778
Histone acetyltransferases
Gene_ID	Gene_Name	Description	log2FC
at3g19040	HAF2	Symbols: TAF1, TAF1B, HAF2 | HAF2 (HISTONE ACETYLTRANSFERASE OF THE TAFII250 FAMILY 2); DNA binding / histone acetyltransferase/ transcription cofactor | chr3:6567157-6575282 REVERSE	-2.8165
PHOR1
Gene_ID	Gene_Name	Description	log2FC
at1g66160	CMPG1	Symbols: ATCMPG1, CMPG1 | U-box domain-containing protein | chr1:24637196-24638608 FORWARD	-1.7698
DNA.synthesis/chromatin structure.histone
Gene_ID	Gene_Name	Description	log2FC
at2g18050	HIS1-3	Symbols: HIS1-3 | HIS1-3 (HISTONE H1-3); DNA binding / nucleosomal DNA binding | chr2:7846050-7846884 FORWARD	2.5458
MYB domain transcription factor family
Gene_ID	Gene_Name	Description	log2FC
at3g50060	MYB77	Symbols: MYB77 | MYB77; DNA binding / transcription factor | chr3:18557970-18559106 REVERSE	-2.1076
at2g47460	MYB12	Symbols: MYB12, ATMYB12, PFG1 | MYB12 (MYB DOMAIN PROTEIN 12); DNA binding / transcription activator/ transcription factor | chr2:19476337-19479478 FORWARD	1.8027
at1g48000	MYB112	Symbols: MYB112, AtMYB112 | MYB112 (myb domain protein 112); DNA binding / transcription factor | chr1:17704179-17706460 REVERSE	1.7954
at3g62610	MYB11	Symbols: ATMYB11, PFG2 | ATMYB11 (MYB DOMAIN PROTEIN 11); DNA binding / transcription factor | chr3:23154758-23156585 FORWARD	3.0648
at1g56160	MYB72	Symbols: ATMYB72, MYB72 | MYB72 (MYB DOMAIN PROTEIN 72); DNA binding / transcription factor | chr1:21022384-21023587 FORWARD	6.0053
at1g66390	MYB90	Symbols: ATMYB90, PAP2, MYB90 | MYB90 (MYB DOMAIN PROTEIN 90); DNA binding / transcription factor | chr1:24763957-24765541 FORWARD	4.2998
at4g21440	MYB102	Symbols: ATMYB102, ATM4 | ATMYB102 (ARABIDOPSIS MYB-LIKE 102); DNA binding / transcription factor | chr4:11418246-11419760 REVERSE	2.7078
at4g05100	MYB74	Symbols: AtMYB74 | AtMYB74 (myb domain protein 74); DNA binding / transcription factor | chr4:2618454-2619887 FORWARD	4.2004
at1g18710	MYB47	Symbols: AtMYB47 | AtMYB47 (myb domain protein 47); DNA binding / transcription factor | chr1:6450594-6453114 FORWARD	1.9028
MYB-related transcription factor family
Gene_ID	Gene_Name	Description	log2FC
at4g01060	CPL3	Symbols: ETC3, CPL3 | CPL3 (CAPRICE-LIKE MYB3); DNA binding / transcription factor | chr4:460531-461074 FORWARD	1.9245
at1g01520	REV3	myb family transcription factor | chr1:190596-192139 FORWARD	2.5407
AS2, Lateral Organ Boundaries Gene Family
Gene_ID	Gene_Name	Description	log2FC
at1g07900	LBD1	Symbols: LBD1 | LBD1 (LOB DOMAIN-CONTAINING PROTEIN 1) | chr1:2442622-2443632 FORWARD	2.1092
RNA.regulation of transcription.C2C2(Zn) CO-like, Constans-like zinc finger family
Gene_ID	Gene_Name	Description	log2FC
at3g21890	BBX31	zinc finger (B-box type) family protein | chr3:7709113-7709733 REVERSE	2.9321
RNA.regulation of transcription.bHLH,Basic Helix-Loop-Helix family
Gene_ID	Gene_Name	Description	log2FC
at5g51780		basix helix-loop-helix (bHLH) family protein | chr5:21034823-21036773 FORWARD	-2.034
at5g46830	NIG1 | MYC5	basic helix-loop-helix (bHLH) family protein | chr5:19002719-19004254 FORWARD	3.5923
at4g09820	TT8	Symbols: TT8 | TT8 (TRANSPARENT TESTA 8); DNA binding / transcription factor | chr4:6182023-6186493 FORWARD	2.4593
at1g10585		transcription factor | chr1:3493940-3495144 REVERSE	1.9344
RNA.regulation of transcription.Psudo ARR transcription factor family
Gene_ID	Gene_Name	Description	log2FC
at2g46790	APRR9	Symbols: APRR9, PRR9, TL1 | APRR9 (ARABIDOPSIS PSEUDO-RESPONSE REGULATOR 9); protein binding / transcription regulator/ two-component response regulator | chr2:19232649-19235087 FORWARD	1.8932
RNA.regulation of transcription.bZIP transcription factor family
Gene_ID	Gene_Name	Description	log2FC
at1g19490		bZIP transcription factor family protein | chr1:6751673-6753999 REVERSE	2.0681
RNA.regulation of transcription.HB,Homeobox transcription factor family
Gene_ID	Gene_Name	Description	log2FC
at3g03660	WOX11	Symbols: WOX11 | WOX11 (WUSCHEL related homeobox 11); DNA binding / transcription factor | chr3:889509-892162 REVERSE	3.2799
RNA.regulation of transcription.NAC domain transcription factor family
Gene_ID	Gene_Name	Description	log2FC
at3g15500	ANAC055	Symbols: ATNAC3, ANAC055 | ANAC055 (ARABIDOPSIS NAC DOMAIN CONTAINING PROTEIN 55); transcription factor | chr3:5234617-5236088 FORWARD	2.0051
at1g52890	ANAC019	Symbols: ANAC019, ANAC19, NAC DOMAIN CONTAINING PROTEIN 19, NAC019	2.3035
at4g27410	ANAC072	Symbols: ANAC072, ANAC72, ARABIDOPSIS NAC DOMAIN CONTAINING PROTEIN 72, ATRD26, RD26, RESPONSIVE TO DESICCATION 26	1.8001
RNA.regulation of transcription.HSF,Heat-shock transcription factor family
Gene_ID	Gene_Name	Description	log2FC
at5g43840	HSFA6A	Symbols: AT-HSFA6A, HSFA6A | AT-HSFA6A; DNA binding / transcription factor | chr5:17625437-17626364 REVERSE	4.1235
at3g51910	HSFA7A	Symbols: AT-HSFA7A, HSFA7A | AT-HSFA7A; DNA binding / transcription factor | chr3:19265294-19266619 FORWARD	-1.8653
RNA.regulation of transcription.unclassified
Gene_ID	Gene_Name	Description	log2FC
at3g56920		zinc finger (DHHC type) family protein | chr3:21070648-21072702 FORWARD	4.901
